# Supplementary material for: A comparative study of the gut microbiota in immune-mediated inflammatory diseases—does a common dysbiosis exist?
Source: Microbiome. 2018 Dec 13;6:221. doi: 10.1186/s40168-018-0603-4 (PMC6292067; doi:10.1186/s40168-018-0603-4)
Supplement: Supplementary file 2 — Comparison of Gram positive only microbiota versus total microbiota. (XLSX 120 kb) [file 40168_2018_603_MOESM2_ESM.xlsx]

## Sheet: genus gram neg and pos
	CD			UC			MS			RA			HC
Genus	Mean	Median	SD	Mean	Median	SD	Mean	Median	SD	Mean	Median	SD	Mean	Median	SD	p	pFDR	comp1	padjust1	comp2	padjust2	comp3	padjust3	comp4	padjust4	comp5	padjust5	comp6	padjust6	comp7	padjust7	comp8	padjust8	comp9	padjust9	comp10	padjust10
Actinomyces	101.647	56.936	121.877	62.2378	48.3394	50.1153	80.0406	56.9372	82.9514	162.364	69.14	257.883	40.9068	26.6379	42.5394	5.28709e-05	0.000216953	CD - HC	0.00341336	CD - MS	0.439102	HC - MS	0.00445494	CD - RA	0.0854164	HC - RA	5.84036e-06	MS - RA	0.0754458	CD - UC	0.34317	HC - UC	0.013656	MS - UC	0.366405	RA - UC	0.0318794
Actinomycetales_unclassified	0.790961	0	1.29137	0.688324	0	0.988553	2.63565	0.621332	5.88778	0.975804	0.386399	1.83948	4.0314	0.494315	15.1106	0.363001	0.431972	CD - HC	0.343349	CD - MS	0.491723	HC - MS	0.362888	CD - RA	0.425822	HC - RA	0.338121	MS - RA	0.302297	CD - UC	0.497206	HC - UC	0.268234	MS - UC	0.259759	RA - UC	0.372125
Akkermansia	2167.14	30.0438	5213.25	366.266	7.80438	747.855	1281.9	382.957	2125.62	1049.41	234.672	1946.22	815.897	65.526	1971.98	0.0108573	0.0243776	CD - HC	0.418598	CD - MS	0.150803	HC - MS	0.114037	CD - RA	0.121634	HC - RA	0.0925212	MS - RA	0.364339	CD - UC	0.106274	HC - UC	0.121169	MS - UC	0.0147371	RA - UC	0.00520673
Alistipes	20.6264	4.17538	57.3779	20.0914	4.74667	38.2041	13.5165	6.06554	18.5444	51.6283	10.4322	106.047	69.8078	19.4524	111.264	5.08936e-05	0.000216298	CD - HC	6.76134e-05	CD - MS	0.271516	HC - MS	0.000797866	CD - RA	0.0193898	HC - RA	0.0523208	MS - RA	0.0791069	CD - UC	0.303578	HC - UC	0.000592885	MS - UC	0.42999	RA - UC	0.0630633
Alloscardovia	1.98864	0	9.93653	1.39704	0	4.28287	2.06987	0.0997606	4.41914	14.2975	0.582751	31.35	0.29264	0	0.82979	3.90972e-06	2.44872e-05	CD - HC	0.464813	CD - MS	0.00360823	HC - MS	0.00261994	CD - RA	3.56803e-05	HC - RA	2.63045e-05	MS - RA	0.132136	CD - UC	0.134685	HC - UC	0.123664	MS - UC	0.071082	RA - UC	0.0032673
Anaerococcus	7.10203	1.2166	20.4113	5.58693	0.526272	19.7463	4.62233	0.863967	11.5333	8.42526	0.468384	19.9945	8.15561	0.90009	24.032	0.472999	0.521175	CD - HC	0.45222	CD - MS	0.436866	HC - MS	0.473613	CD - RA	0.42136	HC - RA	0.45053	MS - RA	0.406555	CD - UC	0.327938	HC - UC	0.469845	MS - UC	0.380082	RA - UC	0.435268
Anaerofustis	7.14626	0.394778	13.481	16.6476	11.9898	17.0279	20.907	11.3821	25.127	22.2597	5.53613	57.5468	5.67705	1.85701	12.2295	5.81357e-08	5.76512e-07	CD - HC	0.347853	CD - MS	9.35059e-06	HC - MS	1.62346e-05	CD - RA	0.0055765	HC - RA	0.011804	MS - RA	0.0249053	CD - UC	2.79018e-05	HC - UC	6.83664e-05	MS - UC	0.359818	RA - UC	0.0631741
Anaerosporobacter	3.68458	0	10.0529	18.6927	1.79164	62.081	12.1919	0.638014	28.5734	6.03242	3.19489	7.27563	2.7335	0.249377	4.64948	0.00453197	0.0105746	CD - HC	0.121769	CD - MS	0.0088882	HC - MS	0.130127	CD - RA	0.00467776	HC - RA	0.0842801	MS - RA	0.414908	CD - UC	0.00701018	HC - UC	0.102607	MS - UC	0.420814	RA - UC	0.454929
Anaerostipes	7554.59	2308.78	13813	3283.69	1688.52	5415.63	2928.71	2071.05	2525.48	3408.93	2032.36	4673.39	1949.02	1347.42	1704.33	0.536599	0.570136	CD - HC	0.732357	CD - MS	0.498056	HC - MS	0.383011	CD - RA	0.556814	HC - RA	0.301894	MS - RA	0.497887	CD - UC	0.537183	HC - UC	0.529952	MS - UC	0.454386	RA - UC	0.444829
Anaerotruncus	0.120128	0	0.392607	0.464657	0	0.796548	0.87246	0	3.06593	3.10465	0	16.0235	0.339512	0	0.572538	0.0760263	0.119041	CD - HC	0.0496948	CD - MS	0.22843	HC - MS	0.293571	CD - RA	0.106214	HC - RA	0.357243	MS - RA	0.396298	CD - UC	0.0432499	HC - UC	0.34532	MS - UC	0.20134	RA - UC	0.286847
Asaccharobacter	236.993	13.6434	530.489	483.672	230.223	540.97	756.271	245.384	1233.44	538.368	288.941	861.3	642.234	344.755	1284.05	0.000125089	0.000465174	CD - HC	0.000125364	CD - MS	0.000662468	HC - MS	0.501277	CD - RA	0.000375567	HC - RA	0.49708	MS - RA	0.4929	CD - UC	0.000614944	HC - UC	0.561658	MS - UC	0.477681	RA - UC	0.526209
Atopobium	6.14921	2.88826	10.3369	3.12527	1.62523	3.96996	3.50939	2.18996	4.41478	4.79352	1.68634	6.33126	2.01453	0.629327	3.62584	0.0476028	0.0797849	CD - HC	0.0339745	CD - MS	0.517048	HC - MS	0.0434586	CD - RA	0.656675	HC - RA	0.0417303	MS - RA	0.613904	CD - UC	0.466161	HC - UC	0.0345861	MS - UC	0.540708	RA - UC	0.724971
Bacteria_unclassified	24.1614	2.21434	79.2447	62.9131	3.92831	252.226	87.2185	11.1822	161.949	46.0789	4.09165	104.547	71.53	9.84615	114.123	0.0110636	0.0243808	CD - HC	0.00688312	CD - MS	0.0145851	HC - MS	0.371957	CD - RA	0.0817246	HC - RA	0.144379	MS - RA	0.203307	CD - UC	0.186126	HC - UC	0.075353	MS - UC	0.106876	RA - UC	0.277422
Bacteroides	177.32	62.4821	269.865	217.414	75.4202	279.835	327.908	67.0842	893.869	561.924	65.9489	2493.54	339.234	94.3964	648.463	0.519891	0.558526	CD - HC	0.733483	CD - MS	0.421596	HC - MS	0.379145	CD - RA	0.483882	HC - RA	0.395055	MS - RA	0.439775	CD - UC	0.492982	HC - UC	0.456959	MS - UC	0.38169	RA - UC	0.380024
Barnesiella	5.92428	0	17.7268	3.32941	0	11.4381	5.94082	0.398089	12.7801	10.4987	0.658111	31.8871	9.29793	1.26035	20.2251	0.0286595	0.0532887	CD - HC	0.0574103	CD - MS	0.0897336	HC - MS	0.322753	CD - RA	0.0830452	HC - RA	0.361537	MS - RA	0.462509	CD - UC	0.496391	HC - UC	0.0306785	MS - UC	0.0765894	RA - UC	0.0646044
Bifidobacterium	6908.76	1857.48	11655.7	8869.63	6281.23	9955	6020.88	2960.13	9226.58	8570.88	3757.61	18305.6	5945.53	2243.75	10064.1	0.0716082	0.113618	CD - HC	0.497843	CD - MS	0.438339	HC - MS	0.449302	CD - RA	0.419891	HC - RA	0.427901	MS - RA	0.488852	CD - UC	0.0385856	HC - UC	0.0446169	MS - UC	0.0605883	RA - UC	0.0698081
Bilophila	1.62839	0	3.22833	3.49551	0	11.7538	0.508385	0	1.79894	1.79366	0	4.78781	2.2	0.481696	5.79507	0.0602609	0.0995978	CD - HC	0.204565	CD - MS	0.165587	HC - MS	0.0223207	CD - RA	0.443709	HC - RA	0.153969	MS - RA	0.185064	CD - UC	0.302105	HC - UC	0.0795063	MS - UC	0.314272	RA - UC	0.320755
Blautia	52460.8	29541.3	53724.5	21494.2	16225.4	17410	21397.3	15541.1	27042.1	29350.3	13841.7	42688.5	14637.2	14206.6	9420.58	0.000403279	0.00117049	CD - HC	0.000147061	CD - MS	0.0014068	HC - MS	0.350449	CD - RA	0.00191069	HC - RA	0.303104	MS - RA	0.383682	CD - UC	0.00881906	HC - UC	0.174812	MS - UC	0.325602	RA - UC	0.354045
Brevundimonas	2.76902	0	6.31871	1.21767	0	3.43285	1.05069	0	3.08793	0.824892	0	2.06994	0.324566	0	0.754229	0.453222	0.508806	CD - HC	0.296552	CD - MS	0.365658	HC - MS	0.435126	CD - RA	0.515831	HC - RA	0.382328	MS - RA	0.536926	CD - UC	0.462871	HC - UC	0.379366	MS - UC	0.487052	RA - UC	0.491882
Butyricicoccus	167.95	30.5501	246.38	166.966	54.9979	351.242	17.3604	3.88577	28.0688	143.593	19.1063	419.038	154.147	99.5343	184.304	7.13482e-06	4.24522e-05	CD - HC	0.0616663	CD - MS	0.00263126	HC - MS	3.94658e-06	CD - RA	0.22696	HC - RA	0.0117796	MS - RA	0.016554	CD - UC	0.165548	HC - UC	0.291908	MS - UC	6.01223e-05	RA - UC	0.042694
Butyricimonas	0.277232	0	1.0448	0.989268	0	2.99594	1.99982	0	8.51328	1.62593	0	3.41973	1.84371	0.344353	3.42647	0.000783583	0.00216852	CD - HC	0.000438502	CD - MS	0.0490259	HC - MS	0.066192	CD - RA	0.00756424	HC - RA	0.176848	MS - RA	0.240141	CD - UC	0.205355	HC - UC	0.00794014	MS - UC	0.17845	RA - UC	0.0587612
Carnobacteriaceae_unclassified	47.5894	28.2492	47.982	28.9723	12.9308	38.32	13.2857	6.0663	17.9	36.41	8.22785	81.6978	8.20385	4.2735	10.7937	4.57112e-08	4.94512e-07	CD - HC	2.4703e-08	CD - MS	1.79091e-05	HC - MS	0.135913	CD - RA	0.000503019	HC - RA	0.021047	MS - RA	0.159701	CD - UC	0.0203791	HC - UC	0.000530571	MS - UC	0.0231273	RA - UC	0.112351
Catabacter	0.378189	0	0.958542	3.25765	0	6.84568	2.60789	0.76185	4.26563	3.09673	0.798722	4.33555	0.888049	0	1.3461	9.31574e-05	0.000369524	CD - HC	0.0533095	CD - MS	0.000948956	HC - MS	0.0678561	CD - RA	5.8387e-05	HC - RA	0.0137776	MS - RA	0.263742	CD - UC	0.0021498	HC - UC	0.115852	MS - UC	0.370079	RA - UC	0.181839
Catenibacterium	34.1098	0	140.749	13.208	0	56.4821	28.5651	0	91.0473	81.6425	0	377.349	492.414	0	1073	0.273062	0.334994	CD - HC	0.227413	CD - MS	0.364759	HC - MS	0.298871	CD - RA	0.298131	HC - RA	0.369172	MS - RA	0.324117	CD - UC	0.381135	HC - UC	0.245027	MS - UC	0.39645	RA - UC	0.308054
Chitinophagaceae_unclassified	0.752871	0	1.97228	0.438371	0	1.53724	0.485933	0	1.50417	0.454347	0	1.49816	0.201814	0	0.482254	0.87927	0.8943	CD - HC	0.66553	CD - MS	0.532306	HC - MS	0.485968	CD - RA	1	HC - RA	0.661335	MS - RA	1	CD - UC	0.57944	HC - UC	0.461408	MS - UC	0.473729	RA - UC	0.878642
Christensenella	0.56804	0	1.78957	1.37793	0	2.41057	4.95246	0.979663	8.95037	4.9158	0	8.75806	2.48752	1.12824	3.0221	0.00015473	0.000541555	CD - HC	0.000279225	CD - MS	0.000255686	HC - MS	0.495014	CD - RA	0.0100074	HC - RA	0.14421	MS - RA	0.135008	CD - UC	0.0958482	HC - UC	0.0229083	MS - UC	0.0225223	RA - UC	0.148241
Clostridia_unclassified	12.273	1.46416	23.9907	145.957	54.1068	216.787	204.444	157.998	262.179	101.527	28.6678	135.379	189.474	104.921	233.603	6.59066e-11	2.6143e-09	CD - HC	2.94526e-10	CD - MS	2.62374e-09	HC - MS	0.422587	CD - RA	7.69193e-05	HC - RA	0.0109902	MS - RA	0.020513	CD - UC	1.81351e-05	HC - UC	0.0370619	MS - UC	0.0578046	RA - UC	0.336514
Clostridiales_Incertae_Sedis_XIII_unclassified	9.25288	0	16.9281	34.0457	26.5381	44.0039	213.276	60.2368	749.703	34.5061	18.8383	36.5401	45.9171	29.0276	48.8469	3.46729e-11	2.25212e-09	CD - HC	3.93454e-07	CD - MS	4.52244e-12	HC - MS	0.0219029	CD - RA	9.37589e-05	HC - RA	0.128955	MS - RA	0.000845352	CD - UC	0.000390467	HC - UC	0.0878576	MS - UC	0.00047034	RA - UC	0.377523
Clostridiales_unclassified	4956.9	2734.71	5814.66	3760.94	3468.09	2980.82	5903.04	4096.57	7281.07	5152.26	3969.07	5925.22	4179.74	3887.01	2797.31	0.467296	0.519703	CD - HC	0.380616	CD - MS	0.500037	HC - MS	0.471622	CD - RA	0.483981	HC - RA	0.517886	MS - RA	0.408119	CD - UC	0.497778	HC - UC	0.338726	MS - UC	0.263287	RA - UC	0.410924
Clostridium_III	131.219	1.23078	484.44	77.6432	2.24194	170.217	92.6433	17.6788	192.385	51.1415	10.1735	107.893	11.4422	0	33.7013	2.88528e-05	0.000132057	CD - HC	0.0339417	CD - MS	0.0159368	HC - MS	1.64961e-05	CD - RA	0.0596487	HC - RA	0.000204154	MS - RA	0.227909	CD - UC	0.231093	HC - UC	0.00732296	MS - UC	0.0690371	RA - UC	0.210276
Clostridium_IV	420.048	63.3697	850.878	1096.74	293.96	3336.48	480.449	214.297	589.409	413.238	263.795	431.763	388.897	299.525	464.316	0.00362484	0.00862712	CD - HC	0.0136279	CD - MS	0.0110539	HC - MS	0.435084	CD - RA	0.010993	HC - RA	0.459569	MS - RA	0.479255	CD - UC	0.00103327	HC - UC	0.194258	MS - UC	0.27091	RA - UC	0.240554
Clostridium_sensu_stricto	301.356	32.2214	971.949	667.445	96.0233	1441.94	1281.78	460.686	2251.63	1495.08	67.7966	4409.31	887.064	261.002	1346.22	0.00033597	0.00105212	CD - HC	0.0048955	CD - MS	0.000237454	HC - MS	0.163911	CD - RA	0.151073	HC - RA	0.0431422	MS - RA	0.00380445	CD - UC	0.0848368	HC - UC	0.120573	MS - UC	0.0203624	RA - UC	0.281378
Clostridium_XI	2.13972	0	8.10364	1.30752	0	3.05101	4.12221	0.43751	9.62764	1.48251	0	3.9874	6.00727	0	22.1835	0.0791385	0.122305	CD - HC	0.295667	CD - MS	0.0383178	HC - MS	0.109936	CD - RA	0.391269	HC - RA	0.409416	MS - RA	0.0643934	CD - UC	0.465148	HC - UC	0.370313	MS - UC	0.0662931	RA - UC	0.45455
Clostridium_XlVa	1894.9	624.769	3620.89	278.624	135.233	560.29	854.558	386.4	1319.31	994.567	245.418	2925.62	180.16	67.9682	341.525	2.30339e-08	3.37282e-07	CD - HC	2.72973e-07	CD - MS	0.21587	HC - MS	1.86798e-05	CD - RA	0.0991954	HC - RA	0.000100571	MS - RA	0.279398	CD - UC	0.000104337	HC - UC	0.115765	MS - UC	0.00240377	RA - UC	0.00927573
Clostridium_XlVb	32.4896	3.36135	68.1372	15.0971	2.13505	31.8049	7.13493	1.59617	21.7683	34.867	1.59363	108.085	15.7706	3.61011	49.9653	0.425825	0.491973	CD - HC	0.369029	CD - MS	0.434094	HC - MS	0.339418	CD - RA	0.458345	HC - RA	0.363256	MS - RA	0.427703	CD - UC	0.480513	HC - UC	0.395132	MS - UC	0.324941	RA - UC	0.42062
Clostridium_XVIII	2160.14	643.208	3668.57	1669.47	1167.52	1596.39	1956.32	1035.75	2961.13	991.685	638.298	1060.83	1407.01	775.177	1961.22	0.232844	0.299904	CD - HC	0.362699	CD - MS	0.357725	HC - MS	0.320281	CD - RA	0.261909	HC - RA	0.352372	MS - RA	0.233404	CD - UC	0.291356	HC - UC	0.211013	MS - UC	0.35295	RA - UC	0.194032
Collinsella	6689.95	1505.47	9808.4	4291.48	3477.15	4060.48	5604.5	3026.8	8160.41	5004.13	3457.55	5940.4	5391.23	3471.54	5834.48	0.716835	0.735374	CD - HC	0.938186	CD - MS	0.575384	HC - MS	0.736933	CD - RA	0.634073	HC - RA	0.506289	MS - RA	0.533329	CD - UC	0.737072	HC - UC	0.424002	MS - UC	0.580937	RA - UC	0.483698
Comamonadaceae_unclassified	0.794153	0	1.4732	0.0980344	0	0.244766	0.180768	0	0.398182	0.747803	0	1.71831	0.176718	0	0.47529	0.0160538	0.0341143	CD - HC	0.0451153	CD - MS	0.041214	HC - MS	0.442734	CD - RA	0.331803	HC - RA	0.0779368	MS - RA	0.101097	CD - UC	0.0199159	HC - UC	0.296201	MS - UC	0.328891	RA - UC	0.0349265
Coprobacillus	4.03052	0	13.0068	342.21	0.729276	1501.29	6.79893	0.404742	12.9853	37.3361	3.47759	113.928	1.67088	0	3.8461	0.000195071	0.000663243	CD - HC	0.40011	CD - MS	0.168136	HC - MS	0.118617	CD - RA	0.000312443	HC - RA	0.000131178	MS - RA	0.0128797	CD - UC	0.0907901	HC - UC	0.057959	MS - UC	0.346093	RA - UC	0.0386761
Coprococcus	1008.28	41.2629	2375.37	993.614	744.367	870.635	955.091	627.467	967.121	1260.78	551.856	1818.26	1050.74	896.194	775.352	0.00100255	0.0026512	CD - HC	0.000229812	CD - MS	0.0113341	HC - MS	0.178235	CD - RA	0.0169165	HC - RA	0.107693	MS - RA	0.376959	CD - UC	0.00346994	HC - UC	0.28743	MS - UC	0.348787	RA - UC	0.297571
Coriobacteriaceae_unclassified	85.8819	12.9586	173.096	476.168	90.7491	729.406	611.209	246.995	955.044	511.84	56.1702	1701.95	655.932	349.014	1035.74	3.14562e-09	5.34755e-08	CD - HC	1.82941e-09	CD - MS	3.25203e-06	HC - MS	0.124337	CD - RA	0.00791637	HC - RA	0.000328535	MS - RA	0.0179507	CD - UC	0.000130486	HC - UC	0.0236608	MS - UC	0.189592	RA - UC	0.102173
Corynebacterium	3.42525	2.44157	3.51014	3.93769	1.69321	6.86387	3.05934	2.11906	3.1044	6.2654	2.34192	10.1811	7.12474	1.44509	12.9223	0.912318	0.920049	CD - HC	0.624281	CD - MS	0.565027	HC - MS	0.530263	CD - RA	0.501329	HC - RA	0.572809	MS - RA	0.482406	CD - UC	1	HC - UC	0.749696	MS - UC	0.959408	RA - UC	1
Delftia	3.26764	0.286099	7.4979	1.6775	0	6.26326	1.3906	0	4.5669	0.971734	0	3.47553	0.596643	0	1.63419	0.0883089	0.132392	CD - HC	0.0455276	CD - MS	0.172393	HC - MS	0.293426	CD - RA	0.0556658	HC - RA	0.380632	MS - RA	0.378483	CD - UC	0.112839	HC - UC	0.346559	MS - UC	0.408007	RA - UC	0.431013
Desulfovibrio	1.14074	0	3.11355	1.08635	0	3.13364	5.16805	0	19.8845	2.31751	0	5.90179	3.86246	0	12.7844	0.127521	0.180655	CD - HC	0.0730285	CD - MS	0.257753	HC - MS	0.268433	CD - RA	0.262821	HC - RA	0.273508	MS - RA	0.401327	CD - UC	0.438043	HC - UC	0.103742	MS - UC	0.254115	RA - UC	0.242973
Dialister	357.057	4.44405	985.732	343.832	6.1161	657.144	5.49741	1.10994	12.1179	8.35355	2.45499	12.3769	117.118	5.06971	322.781	0.020535	0.0421322	CD - HC	0.450482	CD - MS	0.0205494	HC - MS	0.0118476	CD - RA	0.214797	HC - RA	0.208661	MS - RA	0.113144	CD - UC	0.493502	HC - UC	0.488788	MS - UC	0.0168714	RA - UC	0.243108
Dorea	7887.45	2070.3	11075.8	2056.2	1351.2	1879.89	1990.72	1200.25	2290.79	1687.07	1345.41	1646.35	2201.53	1525.57	2011.22	0.0890031	0.132392	CD - HC	0.175905	CD - MS	0.0827379	HC - MS	0.281376	CD - RA	0.0394201	HC - RA	0.219147	MS - RA	0.359879	CD - UC	0.167939	HC - UC	0.363346	MS - UC	0.392786	RA - UC	0.283077
Eggerthella	512.316	237.644	788.503	222.57	110.837	426.829	418.247	220.139	564.332	556.924	145.532	1367.37	66.2375	17.6758	108.612	2.84351e-06	1.87988e-05	CD - HC	7.19873e-06	CD - MS	0.415513	HC - MS	1.42056e-05	CD - RA	0.255803	HC - RA	0.000124266	MS - RA	0.27221	CD - UC	0.109696	HC - UC	0.00230499	MS - UC	0.142349	RA - UC	0.295112
Eisenbergiella	2.93038	0	9.60354	5.94651	0	27.2009	13.3839	0.545034	48.6626	4.14337	0	12.1531	0.835604	0	1.80724	0.136219	0.190707	CD - HC	0.421135	CD - MS	0.101399	HC - MS	0.0717845	CD - RA	0.257637	HC - RA	0.226824	MS - RA	0.266343	CD - UC	0.274975	HC - UC	0.304085	MS - UC	0.252167	RA - UC	0.397271
Elizabethkingia	2.83301	0	7.57659	1.40159	0	4.59794	1.68788	0.447049	4.5248	1.19472	0	3.68359	0.638727	0	2.24641	0.0282105	0.0532865	CD - HC	0.0275628	CD - MS	0.42491	HC - MS	0.027315	CD - RA	0.23091	HC - RA	0.109647	MS - RA	0.270387	CD - UC	0.0982616	HC - UC	0.235392	MS - UC	0.0931877	RA - UC	0.248156
Enterobacter	6524.83	0	41136.9	32.8146	0	146.963	3.76992	0	11.3024	92.4046	0	397.52	6.30933	0	33.5264	0.205204	0.268344	CD - HC	0.103827	CD - MS	0.372069	HC - MS	0.288406	CD - RA	0.179191	HC - RA	0.466547	MS - RA	0.310917	CD - UC	0.188495	HC - UC	0.389187	MS - UC	0.422607	RA - UC	0.402864
Enterobacteriaceae_unclassified	62.5356	0	283.153	1.06284	0	3.35845	0.437103	0	1.7155	84.1837	0	365.652	0.237216	0	0.928211	0.0442039	0.0762357	CD - HC	0.112359	CD - MS	0.19326	HC - MS	0.367715	CD - RA	0.248014	HC - RA	0.025701	MS - RA	0.0468043	CD - UC	0.303209	HC - UC	0.241791	MS - UC	0.306318	RA - UC	0.137004
Enterococcus	2213.54	1.40647	9558.45	22.9703	0.266667	92.7742	80.6543	1.30669	258.124	698.735	1.26582	3171.52	40.0258	0.344471	220.741	0.0327671	0.059989	CD - HC	0.0438015	CD - MS	0.297251	HC - MS	0.019168	CD - RA	0.313402	HC - RA	0.0849501	MS - RA	0.222281	CD - UC	0.181494	HC - UC	0.236255	MS - UC	0.108126	RA - UC	0.268809
Enterorhabdus	2.53664	0	10.222	175.476	0	638.013	76.6991	0	352.639	12.7657	0	58.7952	54.0146	0	197.192	0.678637	0.708402	CD - HC	0.447555	CD - MS	0.536198	HC - MS	0.464497	CD - RA	0.48323	HC - RA	0.413144	MS - RA	0.445676	CD - UC	1	HC - UC	0.582538	MS - UC	0.535621	RA - UC	0.537479
Erysipelotrichaceae_unclassified	38.3836	3.13708	74.9393	20.801	11.4316	43.4483	81.329	14.7231	263.581	27.3558	7.08783	57.3691	15.6559	5.36033	28.9608	0.046906	0.0797402	CD - HC	0.443142	CD - MS	0.0361251	HC - MS	0.022133	CD - RA	0.417086	HC - RA	0.426006	MS - RA	0.0351182	CD - UC	0.333208	HC - UC	0.328213	MS - UC	0.111876	RA - UC	0.411326
Escherichia/Shigella	4410.35	102.069	14884.9	103.628	6.62123	285.913	72.894	9.1204	229.651	283.2	14.7992	835.559	190.721	2.80702	840.839	1.04492e-05	5.65205e-05	CD - HC	2.7591e-06	CD - MS	0.000600045	HC - MS	0.134294	CD - RA	0.0246235	HC - RA	0.00666749	MS - RA	0.108113	CD - UC	0.00111822	HC - UC	0.105142	MS - UC	0.394257	RA - UC	0.134561
Eubacterium	1.9252	1.26892	2.46932	5.2541	1.30269	8.7011	51.9226	1.82679	157.156	8.82205	1.81324	19.9272	7.22388	1.64096	23.6306	0.38002	0.443357	CD - HC	0.326922	CD - MS	0.266414	HC - MS	0.423504	CD - RA	0.372362	HC - RA	0.385255	MS - RA	0.368303	CD - UC	0.371458	HC - UC	0.470699	MS - UC	0.380859	RA - UC	0.336462
Faecalibacterium	903.469	62.2402	1549.24	5179.65	2717.28	7259.92	2086.45	582.874	4093.8	2414.46	946.379	3872.98	3584.37	2626.19	3531.51	5.83834e-10	1.38953e-08	CD - HC	1.83907e-08	CD - MS	0.0086132	HC - MS	0.000993819	CD - RA	0.00104294	HC - RA	0.00731336	MS - RA	0.237077	CD - UC	1.16856e-08	HC - UC	0.422747	MS - UC	0.00132376	RA - UC	0.0065648
Faecalicoccus	289.84	87.8263	509.51	265.908	32.8834	650.03	178.583	28.6086	283.564	571.437	45.7387	2637.35	7.90476	3.08452	18.2178	3.78507e-11	2.25212e-09	CD - HC	2.89297e-09	CD - MS	0.457781	HC - MS	1.07907e-07	CD - RA	0.473084	HC - RA	1.16456e-08	MS - RA	0.46635	CD - UC	0.391706	HC - UC	1.28329e-07	MS - UC	0.492077	RA - UC	0.423159
Faecalitalea	0.751654	0	2.66157	6.68998	0	28.965	14.6947	0	63.8902	79.3289	0	351.012	2.73781	0	11.2972	0.188807	0.255318	CD - HC	0.731665	CD - MS	0.481792	HC - MS	0.642171	CD - RA	0.0925259	HC - RA	0.143758	MS - RA	0.117098	CD - UC	0.577784	HC - UC	0.578206	MS - UC	0.53403	RA - UC	0.157133
Finegoldia	5.5691	1.03982	11.8843	2.60659	1.3991	5.24485	3.06838	1.12752	6.49468	12.3645	0.874126	31.1054	8.65943	1.21065	23.3621	0.999319	0.999319	CD - HC	1	CD - MS	0.495462	HC - MS	1	CD - RA	1	HC - RA	0.546979	MS - RA	1	CD - UC	0.757912	HC - UC	0.669773	MS - UC	0.901667	RA - UC	0.595682
Firmicutes_unclassified	43.5979	6.80147	73.4163	93.8522	46.7409	164.699	353.059	155.071	513.048	167.755	77.2	446.344	137.107	58.7167	188.39	4.87275e-07	3.86572e-06	CD - HC	0.000248804	CD - MS	7.87144e-08	HC - MS	0.0353333	CD - RA	0.00104145	HC - RA	0.299904	MS - RA	0.0143514	CD - UC	0.0246442	HC - UC	0.0675535	MS - UC	0.000984481	RA - UC	0.15388
Flavonifractor	5.17616	3.01495	8.70465	9.13653	1.15704	26.8856	4.31434	1.46823	6.17679	10.4971	2.03963	27.6856	2.82201	0.90009	6.01427	0.234379	0.299904	CD - HC	0.237633	CD - MS	0.47658	HC - MS	0.206823	CD - RA	0.320334	HC - RA	0.151381	MS - RA	0.342855	CD - UC	0.410584	HC - UC	0.303918	MS - UC	0.375219	RA - UC	0.345073
Fusicatenibacter	3257.36	415.306	9063.29	1527.07	671.104	1846.1	634.382	270.274	965.856	1313.1	322.804	2042.2	1380.39	921.875	1826.35	0.0158985	0.0341143	CD - HC	0.0555979	CD - MS	0.212639	HC - MS	0.00807823	CD - RA	0.48387	HC - RA	0.0370911	MS - RA	0.221101	CD - UC	0.228908	HC - UC	0.21947	MS - UC	0.0503151	RA - UC	0.197242
Gemella	25.8576	14.3363	37.6421	13.7732	4.74195	22.1075	7.09346	3.4168	10.6198	21.2256	7.17131	37.3547	3.22006	1.56495	4.11361	3.17238e-08	3.77513e-07	CD - HC	1.08317e-08	CD - MS	3.37914e-05	HC - MS	0.0835336	CD - RA	0.0139762	HC - RA	0.000467442	MS - RA	0.0279537	CD - UC	0.00884222	HC - UC	0.00161054	MS - UC	0.0542281	RA - UC	0.381939
Gemmiger	635.15	12.7808	3713.22	401.459	77.7583	868.419	1513.54	179.37	2884.5	555.957	272.4	937.504	1770.53	661.538	2400.55	8.83356e-10	1.75199e-08	CD - HC	5.2989e-10	CD - MS	9.56123e-05	HC - MS	0.0178051	CD - RA	0.00295813	HC - RA	0.000544374	MS - RA	0.123821	CD - UC	0.0735739	HC - UC	4.6541e-06	MS - UC	0.0125993	RA - UC	0.0994418
Gordonibacter	52.8303	11.2637	80.2502	57.6149	39.015	100.48	121.636	85.0433	138.423	62.4162	42.5532	70.3005	104.779	65.3427	121.118	0.000303908	0.00100458	CD - HC	0.00370841	CD - MS	0.000581696	HC - MS	0.217349	CD - RA	0.117747	HC - RA	0.0766727	MS - RA	0.0135968	CD - UC	0.273651	HC - UC	0.0163606	MS - UC	0.00328436	RA - UC	0.248642
Haemophilus	3.64976	0	18.1482	3.1021	0.131891	9.15432	0.846326	0	3.17134	3.38329	0	12.246	5.58921	0	28.4466	0.0403537	0.0706189	CD - HC	0.269408	CD - MS	0.369823	HC - MS	0.188362	CD - RA	0.258843	HC - RA	0.102512	MS - RA	0.356821	CD - UC	0.0809842	HC - UC	0.207175	MS - UC	0.0438182	RA - UC	0.0246714
Holdemanella	181.423	1.3215	831.569	328.173	0.627456	1086.88	396.76	2.81372	1183.52	419.544	1.78571	1528.12	695.011	1.85701	1535.87	0.191248	0.255713	CD - HC	0.238616	CD - MS	0.201682	HC - MS	0.446748	CD - RA	0.382557	HC - RA	0.332889	MS - RA	0.317038	CD - UC	0.330449	HC - UC	0.182145	MS - UC	0.148946	RA - UC	0.212793
Holdemania	10.6294	0	27.6294	7.00874	2.69239	11.404	0.963146	0.544632	1.20487	2.32333	0	5.02077	2.24056	1.44613	2.20627	0.000139156	0.000501804	CD - HC	0.0727726	CD - MS	0.222513	HC - MS	0.0107438	CD - RA	0.169164	HC - RA	0.00676078	MS - RA	0.407934	CD - UC	0.0063113	HC - UC	0.166597	MS - UC	0.000792712	RA - UC	0.000410499
Howardella	0.543863	0	1.62856	10.2213	0	42.6583	18.8594	0.181554	39.5394	25.8215	0	71.7051	12.1364	0	30.7754	0.0257894	0.0503104	CD - HC	0.191389	CD - MS	0.010317	HC - MS	0.0797908	CD - RA	0.173914	HC - RA	0.430216	MS - RA	0.0918535	CD - UC	0.373102	HC - UC	0.283193	MS - UC	0.0216524	RA - UC	0.258616
Hungatella	6.42956	0	33.6377	0.235186	0	0.952372	3.94016	0	22.3185	0.773133	0	3.45449	1.22565	0	5.07483	0.194539	0.257224	CD - HC	0.138783	CD - MS	0.512661	HC - MS	0.161021	CD - RA	0.432408	HC - RA	0.126681	MS - RA	0.467733	CD - UC	0.490681	HC - UC	0.149995	MS - UC	0.530922	RA - UC	0.546738
Intestinibacter	1136.9	155.968	2866.06	577.201	62.4205	1103.21	330.724	125.113	434.476	651.179	38.162	2818.23	227.304	51.6382	402.687	0.022465	0.0445555	CD - HC	0.0433936	CD - MS	0.296891	HC - MS	0.123911	CD - RA	0.0162694	HC - RA	0.248069	MS - RA	0.0453077	CD - UC	0.136532	HC - UC	0.276932	MS - UC	0.28292	RA - UC	0.136261
Intestinimonas	143.452	37.1636	184.404	129.953	76.2705	163.242	129.795	105.231	108.388	175.742	122.709	214.118	136.528	119.403	106.943	0.248554	0.314659	CD - HC	0.243614	CD - MS	0.238512	HC - MS	0.419106	CD - RA	0.325149	HC - RA	0.416569	MS - RA	0.380782	CD - UC	0.447008	HC - UC	0.208773	MS - UC	0.297899	RA - UC	0.193969
Lachnospira	4.00963	0	7.85138	14.1899	3.51991	26.8166	10.6826	1.19615	18.4953	27.2353	2.9615	99.501	28.9665	9.77811	59.9823	4.86959e-05	0.000214622	CD - HC	3.74341e-06	CD - MS	0.0455236	HC - MS	0.00720337	CD - RA	0.0156436	HC - RA	0.017889	MS - RA	0.385004	CD - UC	0.0173056	HC - UC	0.0151088	MS - UC	0.361549	RA - UC	0.485751
Lachnospiraceae_unclassified	5887.59	1449.7	11009.7	1036.39	903.374	842.952	837.29	583.534	952.971	2897.24	692.193	9922.55	771.298	588.913	942.271	1.27896e-05	6.34149e-05	CD - HC	8.49512e-06	CD - MS	5.70809e-05	HC - MS	0.353932	CD - RA	0.00146981	HC - RA	0.104716	MS - RA	0.191656	CD - UC	0.0172431	HC - UC	0.0281459	MS - UC	0.0665608	RA - UC	0.24191
Lactobacillus	614.027	64.5403	1794.96	775.355	18.9507	3041.6	109.283	18.6068	259.696	933.798	28.0066	3508.95	410.051	26.8017	1560.22	0.448993	0.508806	CD - HC	0.371322	CD - MS	0.315327	HC - MS	0.393938	CD - RA	0.400678	HC - RA	0.42635	MS - RA	0.407291	CD - UC	0.495516	HC - UC	0.346791	MS - UC	0.369858	RA - UC	0.463422
Lactococcus	181.23	36.0845	607.487	191.569	42.4857	400.111	118.435	75.2238	163.531	333.587	25.5941	932.462	121.071	31.1721	203.898	0.668001	0.70347	CD - HC	0.558324	CD - MS	0.371701	HC - MS	1	CD - RA	0.48872	HC - RA	0.498985	MS - RA	0.593563	CD - UC	0.435539	HC - UC	0.58719	MS - UC	0.445462	RA - UC	0.444884
Lactonifactor	15.6744	0	52.3497	5.89286	0.499015	13.2666	24.282	5.83731	58.9692	18.1096	3.36197	57.1762	1.35981	0	2.75401	5.3731e-10	1.38953e-08	CD - HC	0.160553	CD - MS	1.53037e-06	HC - MS	3.44449e-09	CD - RA	0.00258947	HC - RA	3.6654e-05	MS - RA	0.0257727	CD - UC	0.300033	HC - UC	0.070595	MS - UC	1.72612e-05	RA - UC	0.0121912
Leuconostoc	15.3195	1.96857	40.1777	16.529	1.67989	43.4139	31.2063	3.34466	117.461	13.6396	2.75103	28.8929	5.49305	0.688705	11.2948	0.285833	0.347082	CD - HC	0.253881	CD - MS	0.499895	HC - MS	0.197234	CD - RA	0.52672	HC - RA	0.17497	MS - RA	0.443168	CD - UC	0.542892	HC - UC	0.283729	MS - UC	0.483323	RA - UC	0.462709
Massilia	0.669941	0	1.75494	0.205478	0	0.424721	0.205259	0	0.411576	0.606145	0	1.45452	0.122478	0	0.294001	0.685019	0.708846	CD - HC	0.835635	CD - MS	0.41665	HC - MS	0.507977	CD - RA	0.467185	HC - RA	0.74365	MS - RA	0.631081	CD - UC	0.44494	HC - UC	0.487633	MS - UC	0.429976	RA - UC	0.605815
Mogibacterium	8.71119	4.75447	14.2073	26.4917	5.60304	77.2658	31.9629	6.89406	48.379	229.709	9.00164	624.863	89.7696	33.1191	224.637	0.00603006	0.0137996	CD - HC	0.003107	CD - MS	0.0602052	HC - MS	0.147909	CD - RA	0.027835	HC - RA	0.239284	MS - RA	0.309449	CD - UC	0.212927	HC - UC	0.0217525	MS - UC	0.196685	RA - UC	0.105266
Odoribacter	1.05909	0	3.62397	3.75594	0.619847	9.33788	2.42253	0.557975	4.72924	1.20317	0.736377	1.64206	3.01052	1.26743	4.36079	0.000117624	0.000451525	CD - HC	9.41149e-06	CD - MS	0.00893356	HC - MS	0.0621029	CD - RA	0.0105696	HC - RA	0.0321176	MS - RA	0.448248	CD - UC	0.0074789	HC - UC	0.0618124	MS - UC	0.471703	RA - UC	0.429144
Olsenella	0.900802	0	1.81789	0.282311	0	0.737333	2.5266	0.743794	8.2912	1.37781	0	2.6155	0.857412	0	3.27162	0.000361139	0.00107439	CD - HC	0.496425	CD - MS	0.00671017	HC - MS	0.0103239	CD - RA	0.12763	HC - RA	0.13329	MS - RA	0.100038	CD - UC	0.0813244	HC - UC	0.0886006	MS - UC	8.05651e-05	RA - UC	0.00869647
Oribacterium	1.71381	0	6.19716	0.267588	0	0.835997	0.110709	0	0.389646	0.206936	0	0.583093	0.141748	0	0.291139	0.269873	0.334531	CD - HC	0.364469	CD - MS	0.19843	HC - MS	0.239279	CD - RA	0.355234	HC - RA	0.401002	MS - RA	0.28942	CD - UC	0.202265	HC - UC	0.359466	MS - UC	0.32226	RA - UC	0.489192
Oscillibacter	31.3547	2.4286	99.907	36.21	5.62572	140.021	35.8895	8.36348	77.6939	103.661	15.3039	247.254	35.0062	11.2219	68.9154	0.00139257	0.00352587	CD - HC	0.00167934	CD - MS	0.00828705	HC - MS	0.284762	CD - RA	0.000893962	HC - RA	0.491529	MS - RA	0.314832	CD - UC	0.0818185	HC - UC	0.0828569	MS - UC	0.242515	RA - UC	0.0986503
Oxalobacteraceae_unclassified	0.242286	0	0.633702	0.234263	0	0.555887	0.240781	0	0.663203	0.54688	0	1.52742	0.582743	0	1.42105	0.16391	0.224199	CD - HC	0.146066	CD - MS	0.490289	HC - MS	0.0834745	CD - RA	0.38661	HC - RA	0.229648	MS - RA	0.338759	CD - UC	0.461556	HC - UC	0.15464	MS - UC	0.417212	RA - UC	0.387758
Parabacteroides	9.44385	2.34882	20.0515	9.04829	4.25532	13.5676	11.8313	3.28173	28.5659	9.48446	4.6729	12.3685	24.5919	8.54701	54.9964	0.00109109	0.00282261	CD - HC	0.000232688	CD - MS	0.245385	HC - MS	0.00578091	CD - RA	0.0787921	HC - RA	0.0323282	MS - RA	0.274903	CD - UC	0.0734712	HC - UC	0.0291275	MS - UC	0.252183	RA - UC	0.499257
Parasutterella	4.87946	0	17.9148	2.60796	0.491574	5.63973	0.925954	0	1.85072	0.523695	0	1.1302	0.615707	0	1.79579	0.0266981	0.0512431	CD - HC	0.140667	CD - MS	0.457375	HC - MS	0.13883	CD - RA	0.168678	HC - RA	0.328005	MS - RA	0.180486	CD - UC	0.162106	HC - UC	0.011999	MS - UC	0.16528	RA - UC	0.0320652
Parvimonas	5.42198	2.14751	9.16917	8.43868	1.28881	32.4528	2.84946	1.32707	4.51629	1.71858	0	3.64547	1.53387	0.521648	3.26035	0.00196044	0.00486025	CD - HC	0.0174145	CD - MS	0.210775	HC - MS	0.122047	CD - RA	0.00330264	HC - RA	0.231311	MS - RA	0.026968	CD - UC	0.369999	HC - UC	0.0287683	MS - UC	0.266561	RA - UC	0.00621846
Peptococcus	27.2921	0	78.2046	23.3933	0	82.738	318.891	0.615115	596.595	12.5271	0.44405	35.1045	67.8569	0	315.136	0.344615	0.414234	CD - HC	0.317723	CD - MS	0.447788	HC - MS	0.184107	CD - RA	0.476273	HC - RA	0.330427	MS - RA	0.35814	CD - UC	0.359694	HC - UC	0.48721	MS - UC	0.307516	RA - UC	0.390746
Peptoniphilus	7.34254	1.70543	14.5091	14.294	0.928042	35.1021	4.80666	2.38208	5.81687	11.9117	1.09499	30.7546	11.3748	1.3587	35.8088	0.52077	0.558526	CD - HC	0.484313	CD - MS	0.350914	HC - MS	0.307881	CD - RA	0.502481	HC - RA	0.543824	MS - RA	0.436315	CD - UC	0.527609	HC - UC	0.714471	MS - UC	0.371769	RA - UC	0.368261
Peptostreptococcaceae_unclassified	0.802439	0	2.8077	5.1834	0	14.9264	0.649228	0	1.47704	0.19347	0	0.623209	0.295764	0	0.704887	0.0630007	0.1027	CD - HC	0.339389	CD - MS	0.19554	HC - MS	0.255108	CD - RA	0.314165	HC - RA	0.25804	MS - RA	0.121389	CD - UC	0.0775374	HC - UC	0.108409	MS - UC	0.281507	RA - UC	0.0378389
Peptostreptococcus	5.36813	1.29289	9.63396	23.5105	1.17827	57.4421	2.65132	0.691022	5.06842	1.94091	0.366972	3.7528	2.06039	0.699301	3.44745	0.520978	0.558526	CD - HC	0.398968	CD - MS	0.453494	HC - MS	0.45561	CD - RA	0.631958	HC - RA	0.456699	MS - RA	0.466086	CD - UC	0.468675	HC - UC	0.389763	MS - UC	0.411367	RA - UC	0.382378
Phascolarctobacterium	2.88353	0	14.0674	2.11605	0.266241	4.2498	7.46696	2.77073	10.745	7.86474	0	26.9887	11.4099	0.708717	25.5793	1.21913e-05	6.30765e-05	CD - HC	0.00315529	CD - MS	1.94968e-06	HC - MS	0.025781	CD - RA	0.0334902	HC - RA	0.186043	MS - RA	0.0028878	CD - UC	0.0890954	HC - UC	0.100077	MS - UC	0.00117974	RA - UC	0.32097
Porphyromonas	0.0073577	0	0.0476834	2.38184	0	10.7303	0.859737	0	2.99119	1.22014	0	6.27373	0.708874	0	1.83915	0.000349136	0.00106531	CD - HC	0.000175294	CD - MS	0.00695003	HC - MS	0.158434	CD - RA	0.0389347	HC - RA	0.045975	MS - RA	0.216251	CD - UC	0.189785	HC - UC	0.00471515	MS - UC	0.0488424	RA - UC	0.175456
Prevotella	64.5794	0	345.417	16.7854	0	46.5649	21.2171	0	84.8081	3.72176	0	13.2021	54.4661	0	145.722	0.144929	0.200541	CD - HC	0.193675	CD - MS	0.353477	HC - MS	0.306897	CD - RA	0.32436	HC - RA	0.0911339	MS - RA	0.17221	CD - UC	0.473885	HC - UC	0.156418	MS - UC	0.328498	RA - UC	0.339731
Proteobacteria_unclassified	0.114492	0	0.62605	5.42812	0	31.8044	1.13306	0	3.23719	7.40971	0	27.5382	1.94032	0	7.25918	0.101543	0.14918	CD - HC	0.146255	CD - MS	0.0653931	HC - MS	0.406103	CD - RA	0.0653871	HC - RA	0.338532	MS - RA	0.452038	CD - UC	0.0759378	HC - UC	0.415629	MS - UC	0.459291	RA - UC	0.446346
Pseudomonas	11.4897	1.3757	28.4821	3.02485	0.638995	7.98058	2.9107	0.88648	8.1628	3.19106	0.386399	11.0973	1.59221	0.249377	4.30077	0.0223157	0.0445555	CD - HC	0.00949444	CD - MS	0.262383	HC - MS	0.0632371	CD - RA	0.0501328	HC - RA	0.251522	MS - RA	0.155326	CD - UC	0.137617	HC - UC	0.154306	MS - UC	0.241377	RA - UC	0.302536
Romboutsia	424.345	82.3616	917.245	3705.42	996.316	8735.41	1580.19	744.792	1806.77	1287.12	308.787	2796.42	3551.4	1026.18	10534.1	1.31645e-06	9.21516e-06	CD - HC	2.37981e-06	CD - MS	8.79116e-05	HC - MS	0.261377	CD - RA	0.0324097	HC - RA	0.00335043	MS - RA	0.0302367	CD - UC	0.000113985	HC - UC	0.236371	MS - UC	0.439012	RA - UC	0.0318084
Roseburia	7738.83	698.349	19294.4	3182.34	1180.16	5254.35	1811.62	472.051	3346.41	2091.39	248.385	5306.3	1568.92	836.932	1582.62	0.0387436	0.0688132	CD - HC	0.147873	CD - MS	0.419796	HC - MS	0.123786	CD - RA	0.20026	HC - RA	0.0325219	MS - RA	0.243612	CD - UC	0.144919	HC - UC	0.431628	MS - UC	0.132604	RA - UC	0.0385999
Rothia	24.5548	7.08149	54.9722	9.34708	2.23788	16.9449	13.0484	1.95546	37.9416	38.0732	5.22069	110.022	3.33482	1.78651	6.06263	0.00032734	0.00105212	CD - HC	0.000794061	CD - MS	0.0408366	HC - MS	0.0913099	CD - RA	0.460129	HC - RA	0.000503736	MS - RA	0.0363663	CD - UC	0.0374738	HC - UC	0.0964077	MS - UC	0.484144	RA - UC	0.0303568
Ruminococcaceae_unclassified	392.549	101.469	523.131	905.936	940.337	651.209	448.366	426.091	316.009	496.089	365.415	533.987	850.001	789.161	484.55	2.55088e-08	3.37282e-07	CD - HC	9.52329e-07	CD - MS	0.0780367	HC - MS	0.000589994	CD - RA	0.0726774	HC - RA	0.000378273	MS - RA	0.469065	CD - UC	3.86615e-06	HC - UC	0.464844	MS - UC	0.00129146	RA - UC	0.000854263
Ruminococcus	1957.17	369.418	3629.24	1690.81	828.849	2052.78	2828.1	1746.14	3216.15	1661.02	484.158	3667.57	1324.7	924.37	1218.61	0.000676313	0.00191622	CD - HC	0.0342755	CD - MS	0.00020573	HC - MS	0.0418752	CD - RA	0.225471	HC - RA	0.11746	MS - RA	0.00203035	CD - UC	0.077243	HC - UC	0.326298	MS - UC	0.0280345	RA - UC	0.233848
Ruminococcus__1	452.839	32.9174	1258.65	966.745	128.215	1493.31	1612.37	688.908	1917.8	1040.39	816.135	1068.5	1337.78	901.034	1444.49	1.02833e-05	5.65205e-05	CD - HC	1.48428e-05	CD - MS	5.39594e-05	HC - MS	0.401318	CD - RA	0.000743426	HC - RA	0.157507	MS - RA	0.219018	CD - UC	0.0297333	HC - UC	0.0176004	MS - UC	0.0338738	RA - UC	0.130823
Scardovia	4.0492	0	11.1722	0.293152	0	0.583882	1.43352	0	2.6969	2.34717	0	5.54611	0.752175	0	1.47454	0.254334	0.318587	CD - HC	0.460318	CD - MS	0.449885	HC - MS	0.456058	CD - RA	0.447041	HC - RA	0.423568	MS - RA	0.392522	CD - UC	0.172593	HC - UC	0.128176	MS - UC	0.209652	RA - UC	0.269584
Senegalimassilia	52.5761	0	207.28	108.02	0.454255	399.069	270.16	0.460834	1062.72	268.545	0.770416	663.669	382.121	2.16763	607.569	0.0822801	0.12553	CD - HC	0.0526715	CD - MS	0.302457	HC - MS	0.147744	CD - RA	0.227601	HC - RA	0.218191	MS - RA	0.341398	CD - UC	0.397478	HC - UC	0.0599003	MS - UC	0.370789	RA - UC	0.243527
Slackia	373.261	1.44295	955.068	179.948	0.818656	445.594	208.322	1.60401	460.711	178.077	1.12423	334.193	225.632	9.5264	494.199	0.0654386	0.105232	CD - HC	0.0706377	CD - MS	0.262037	HC - MS	0.237047	CD - RA	0.447891	HC - RA	0.0693054	MS - RA	0.249306	CD - UC	0.366449	HC - UC	0.051985	MS - UC	0.157041	RA - UC	0.373125
Solobacterium	2.70442	1.39464	3.48278	3.74839	1.86725	5.44068	2.39647	1.40852	2.7089	5.0793	1.19689	11.592	1.6294	0.997506	2.53038	0.368157	0.433769	CD - HC	0.344482	CD - MS	0.463019	HC - MS	0.352855	CD - RA	0.467959	HC - RA	0.296808	MS - RA	0.459204	CD - UC	0.450889	HC - UC	0.251277	MS - UC	0.412696	RA - UC	0.42127
Sporobacter	3.34994	0	8.74436	13.2424	1.03413	27.3951	10.5011	3.78537	15.5362	14.1628	3.18725	21.0788	32.6738	24.2792	46.2459	1.02288e-07	9.36328e-07	CD - HC	8.46517e-09	CD - MS	0.00128577	HC - MS	0.0105506	CD - RA	0.00236972	HC - RA	0.00329795	MS - RA	0.362345	CD - UC	0.0274088	HC - UC	0.000333575	MS - UC	0.126111	RA - UC	0.186885
Staphylococcus	4.41452	0	14.4702	0.936557	0	1.99097	6.91186	0	20.5176	19.4076	1.64528	105.084	4.92684	0	19.4033	0.0189527	0.0395679	CD - HC	0.255829	CD - MS	0.466584	HC - MS	0.265056	CD - RA	0.0655566	HC - RA	0.0112413	MS - RA	0.084234	CD - UC	0.263044	HC - UC	0.467987	MS - UC	0.266473	RA - UC	0.0108318
Streptococcus	10124.4	2361.11	16471.4	3770.04	1010.29	6659.41	3976.8	1701.45	6956.15	9154.99	3037.17	17169.1	1116.69	778.88	1369.71	8.45188e-07	6.28608e-06	CD - HC	2.99939e-06	CD - MS	0.0261316	HC - MS	0.00906491	CD - RA	0.386648	HC - RA	4.271e-06	MS - RA	0.0410314	CD - UC	0.00765758	HC - UC	0.0289291	MS - UC	0.289089	RA - UC	0.0123414
Subdoligranulum	273.048	16.3043	973.04	305.432	29.0286	736.659	90.9232	41.9868	186.94	198.443	26.4193	526.982	188.786	130.912	199.993	0.00319717	0.00776457	CD - HC	0.00099784	CD - MS	0.13989	HC - MS	0.0402135	CD - RA	0.289167	HC - RA	0.00608807	MS - RA	0.276918	CD - UC	0.129944	HC - UC	0.0429103	MS - UC	0.446853	RA - UC	0.296719
Sutterella	0.72667	0	2.28782	1.17007	0	3.02097	0.25112	0	0.771071	1.04605	0	5.078	0.495305	0	0.924631	0.117384	0.170349	CD - HC	0.200844	CD - MS	0.454184	HC - MS	0.196575	CD - RA	0.240455	HC - RA	0.066638	MS - RA	0.274549	CD - UC	0.304888	HC - UC	0.351141	MS - UC	0.262942	RA - UC	0.143157
Terrisporobacter	1229.09	23.9195	4233.86	970.146	47.5158	2322.53	340.075	14.3767	1143.74	127.809	10.4261	393.491	117.316	19.301	233.518	0.448464	0.508806	CD - HC	0.411439	CD - MS	0.483253	HC - MS	0.459517	CD - RA	0.386147	HC - RA	0.432361	MS - RA	0.407766	CD - UC	0.43132	HC - UC	0.384647	MS - UC	0.420184	RA - UC	0.350516
Turicibacter	26.973	2.92831	52.9998	344.287	100.897	610.272	337.52	101.326	516.977	186.25	18.3805	355.901	176.369	43.3093	378.644	1.32596e-07	1.12707e-06	CD - HC	0.000239664	CD - MS	1.67979e-07	HC - MS	0.0393328	CD - RA	0.00378083	HC - RA	0.229025	MS - RA	0.00723105	CD - UC	2.30732e-06	HC - UC	0.123682	MS - UC	0.271982	RA - UC	0.0327058
Varibaculum	0.515493	0	1.69606	4.46035	0	27.5122	4.16592	0.259812	10.7366	1.88478	0	8.58034	8.69403	0.210261	41.8015	1.97172e-05	9.38537e-05	CD - HC	0.00162301	CD - MS	0.00161635	HC - MS	0.480419	CD - RA	0.295234	HC - RA	0.008835	MS - RA	0.00868171	CD - UC	0.28003	HC - UC	0.000404944	MS - UC	0.000308716	RA - UC	0.117789
Variovorax	3.12296	0	8.97634	1.14978	0	3.58974	1.13031	0	4.55794	0.829058	0	1.98927	0.432319	0	1.6558	0.0377857	0.0681287	CD - HC	0.00765102	CD - MS	0.126389	HC - MS	0.149013	CD - RA	0.108266	HC - RA	0.158758	MS - RA	0.476569	CD - UC	0.182234	HC - UC	0.141759	MS - UC	0.440809	RA - UC	0.464234
Veillonella	5094.61	7.68122	27803.4	12.6667	2.8905	20.9981	9.19771	1.30443	37.3935	10.0342	1.17096	22.4702	3.82988	1.08147	6.8167	0.000839648	0.00227087	CD - HC	0.00223936	CD - MS	0.00226623	HC - MS	0.477252	CD - RA	0.0147345	HC - RA	0.236683	MS - RA	0.239142	CD - UC	0.260231	HC - UC	0.0141347	MS - UC	0.0172182	RA - UC	0.0803168
Weissella	103.609	0	615.7	1.34003	0	3.07967	2.01457	0	5.13002	67.1114	0	383.202	1.51035	0	5.71361	0.122388	0.175471	CD - HC	0.0883373	CD - MS	0.433238	HC - MS	0.0997682	CD - RA	0.364263	HC - RA	0.107098	MS - RA	0.398165	CD - UC	0.281462	HC - UC	0.273012	MS - UC	0.297031	RA - UC	0.349775

## Sheet: genus gram pos
	CD			UC			MS			RA			HC
Genus	Mean	Median	SD	Mean	Median	SD	Mean	Median	SD	Mean	Median	SD	Mean	Median	SD	p	pFDR	comp1	padjust1	comp2	padjust2	comp3	padjust3	comp4	padjust4	comp5	padjust5	comp6	padjust6	comp7	padjust7	comp8	padjust8	comp9	padjust9	comp10	padjust10
Actinomyces	105.299	56.3274	125.14	64.9627	47.5754	62.0084	78.2683	53.2014	86.4858	157.315	67.4224	242.991	40.5183	24.9908	41.2966	3.40835e-05	0.000119292	CD - UC	0.309216	CD - MS	0.37968	CD - RA	0.0695779	CD - HC	0.00322933	MS - UC	0.394405	RA - UC	0.0197702	HC - UC	0.0166576	MS - RA	0.0428513	HC - MS	0.00702604	HC - RA	3.16092e-06
Anaerofustis	6.90891	0.492356	12.7776	16.0741	12.0851	16.2163	19.6572	11.0712	22.7024	22.7973	5.65428	60.6913	5.55783	1.77883	11.4694	6.81505e-08	5.16808e-07	CD - UC	3.32491e-05	CD - MS	1.16489e-05	CD - RA	0.0058004	CD - HC	0.365064	MS - UC	0.361993	RA - UC	0.0667571	HC - UC	6.67728e-05	MS - RA	0.0269786	HC - MS	1.62438e-05	HC - RA	0.01074
Anaerostipes	7426.33	2268.73	13812.4	3473.74	1532.79	6914.69	2942.32	1903.23	2646.42	3487.65	2040.22	5028.73	1967.85	1227.36	1691.22	0.564969	0.597816	CD - UC	0.538791	CD - MS	0.515646	CD - RA	0.559707	CD - HC	0.74633	MS - UC	0.503596	RA - UC	0.443163	HC - UC	0.535291	MS - RA	0.48485	HC - MS	0.305387	HC - RA	0.456224
Asaccharobacter	254.845	15.9719	589.683	476.941	226.558	529.25	723.367	269.751	1170.27	534.081	274.988	826.003	670.079	348.27	1434.83	0.000104501	0.000327915	CD - UC	0.000693019	CD - MS	0.000590953	CD - RA	0.000290487	CD - HC	0.000105145	MS - UC	0.453286	RA - UC	0.480193	HC - UC	0.514157	MS - RA	0.478892	HC - MS	0.496538	HC - RA	0.510288
Bifidobacterium	6768.48	1926.23	11191.6	9073.05	6221.1	10800.2	5890.59	3411.39	8810.22	8474.31	4010.15	18150.6	5904.35	2291.54	9887.61	0.0756176	0.116631	CD - UC	0.0402956	CD - MS	0.496129	CD - RA	0.423758	CD - HC	0.491311	MS - UC	0.0643843	RA - UC	0.071142	HC - UC	0.0477029	MS - RA	0.435067	HC - MS	0.448591	HC - RA	0.435744
Blautia	52665.7	29266.2	54208.4	21639.1	15806.6	18642.2	20728.6	13704.4	27503.5	28757.1	13010.5	42528	14528.4	14454.4	8942.35	0.000336889	0.000875911	CD - UC	0.00881216	CD - MS	0.000641103	CD - RA	0.00174578	CD - HC	0.000190817	MS - UC	0.285203	RA - UC	0.387221	HC - UC	0.194368	MS - RA	0.350369	HC - MS	0.37807	HC - RA	0.293925
Butyricicoccus	170.239	30.5388	238.865	162.372	49.6596	320.62	17.2988	3.77078	27.8671	143.644	20.0573	418.796	159.924	102.703	207.719	6.43736e-06	2.78952e-05	CD - UC	0.166694	CD - MS	0.00262576	CD - RA	0.23522	CD - HC	0.0569759	MS - UC	6.10942e-05	RA - UC	0.0457602	HC - UC	0.278031	MS - RA	0.0154055	HC - MS	3.26046e-06	HC - RA	0.0114093
Carnobacteriaceae_unclassified	48.6554	27.0447	51.5442	29.8541	13.2209	41.4302	12.7374	5.6118	17.434	34.7493	9.07354	78.3181	8.24168	4.26569	10.9571	2.96642e-08	2.69944e-07	CD - UC	0.0197708	CD - MS	1.02117e-05	CD - RA	0.000333778	CD - HC	1.89732e-08	MS - UC	0.0204829	RA - UC	0.10624	HC - UC	0.000594821	MS - RA	0.155695	HC - MS	0.154356	HC - RA	0.0212156
Clostridia_unclassified	12.1821	1.62298	23.3629	142.861	48.3399	200.582	197.081	172.588	247.749	106.995	28.4281	145.457	194.298	99.6068	239.145	8.9837e-11	2.72506e-09	CD - UC	1.65622e-05	CD - MS	4.75222e-09	CD - RA	7.08125e-05	CD - HC	2.80776e-10	MS - UC	0.0729761	RA - UC	0.336233	HC - UC	0.0382076	MS - RA	0.0275815	HC - MS	0.38188	HC - RA	0.0113992
Clostridiales_Incertae_Sedis_XIII_unclassified	9.26047	0	16.5094	35.1533	26.6104	52.0228	217.945	61.2628	785.49	34.5045	18.7377	36.8384	45.0637	31.8302	45.1801	3.52902e-11	1.71016e-09	CD - UC	0.000474606	CD - MS	5.22347e-12	CD - RA	9.3282e-05	CD - HC	3.37058e-07	MS - UC	0.00041886	RA - UC	0.357545	HC - UC	0.0750957	MS - RA	0.000911693	HC - MS	0.0247175	HC - RA	0.123033
Clostridiales_unclassified	4754.46	2893.62	5563.44	3718.52	3443.33	2872.35	5634.92	4126.82	6918.42	5046.93	4182.58	5771.02	4187.26	3464.29	2674.08	0.510516	0.55376	CD - UC	0.494827	CD - MS	0.603666	CD - RA	0.522887	CD - HC	0.320077	MS - UC	0.321084	RA - UC	0.431921	HC - UC	0.288796	MS - RA	0.363574	HC - MS	0.663657	HC - RA	0.528843
Clostridium_III	126.998	1.00518	446.719	74.1319	2.47061	163.928	88.0156	19.3895	177.362	52.9808	12.3274	112.284	12.1935	0	37.6291	2.81086e-05	0.000102315	CD - UC	0.241705	CD - MS	0.0148883	CD - RA	0.0559242	CD - HC	0.0359017	MS - UC	0.0609136	RA - UC	0.190608	HC - UC	0.00876762	MS - RA	0.229529	HC - MS	1.63123e-05	HC - RA	0.000197689
Clostridium_IV	455.23	65.8628	935.41	1005.76	286.536	2665.78	478.845	211.185	612.994	422.005	262.735	427.796	408.813	322.193	514.061	0.00498363	0.00985892	CD - UC	0.00139916	CD - MS	0.0169646	CD - RA	0.0124248	CD - HC	0.0155055	MS - UC	0.244438	RA - UC	0.25522	HC - UC	0.206466	MS - RA	0.43612	HC - MS	0.480111	HC - RA	0.456796
Clostridium_sensu_stricto	326.331	34.8898	1113.12	625.229	103.314	1267.91	1221.62	497.889	2060.3	1471.38	62.7306	4310.09	842.8	256.334	1234.45	0.000331309	0.000875911	CD - UC	0.0737453	CD - MS	0.000256208	CD - RA	0.166078	CD - HC	0.00391051	MS - UC	0.0255349	RA - UC	0.263386	HC - UC	0.121437	MS - RA	0.00423314	HC - MS	0.166341	HC - RA	0.0380073
Clostridium_XlVa	1822	663.178	3127.27	289.562	143.555	668.012	826.224	384.178	1270.54	1050.7	250.281	3240.06	180.872	74.3671	336.505	2.08525e-08	2.10842e-07	CD - UC	8.66549e-05	CD - MS	0.205261	CD - RA	0.119943	CD - HC	3.09083e-07	MS - UC	0.00233279	RA - UC	0.00607165	HC - UC	0.130391	MS - RA	0.326715	HC - MS	2.44841e-05	HC - RA	7.10164e-05
Clostridium_XVIII	2018.27	651.693	3113.57	1656.36	1287.22	1550.71	1944.28	975.757	3071.01	1013.58	587.088	1147.92	1400.83	867.764	1915.2	0.260402	0.338522	CD - UC	0.329947	CD - MS	0.382866	CD - RA	0.334152	CD - HC	0.33447	MS - UC	0.357731	RA - UC	0.185057	HC - UC	0.25809	MS - RA	0.268491	HC - MS	0.28844	HC - RA	0.3431
Collinsella	6783.05	1368.86	9974.69	4223.58	3573.2	3931.75	5530.87	2901.3	7918.55	4840.24	3345.47	5591.97	5463.61	3287.02	5990.12	0.708467	0.724388	CD - UC	0.782119	CD - MS	0.574758	CD - RA	0.66716	CD - HC	0.947837	MS - UC	0.542752	RA - UC	0.609149	HC - UC	0.39011	MS - RA	0.499176	HC - MS	0.496553	HC - RA	0.705097
Coprococcus	969.163	36.9165	2178.08	967.727	777.671	811.895	923.559	606.654	922.804	1175.45	564.385	1603.73	1090.02	937.014	851.971	0.000738452	0.00174947	CD - UC	0.00329512	CD - MS	0.0131965	CD - RA	0.0135878	CD - HC	0.000145319	MS - UC	0.323585	RA - UC	0.2829	HC - UC	0.291273	MS - RA	0.426505	HC - MS	0.13477	HC - RA	0.101771
Coriobacteriaceae_unclassified	84.7928	14.0554	169.787	460.622	91.4711	700.454	593.153	241.101	917.667	549.269	58.9354	1826.58	635.689	319.528	959.788	3.50922e-09	4.56198e-08	CD - UC	0.000131533	CD - MS	4.64545e-06	CD - RA	0.008387	CD - HC	1.76643e-09	MS - UC	0.208745	RA - UC	0.0989369	HC - UC	0.0232314	MS - RA	0.0206346	HC - MS	0.108484	HC - RA	0.000297225
Dialister	384.355	4.50686	1057.84	358.943	5.42823	682.856	5.67181	1.07949	12.948	8.42801	2.95858	12.4019	113.205	4.64576	280.839	0.0232817	0.0432375	CD - UC	0.475533	CD - MS	0.0222493	CD - RA	0.235125	CD - HC	0.457499	MS - UC	0.020145	RA - UC	0.277334	HC - UC	0.464352	MS - RA	0.106885	HC - MS	0.012163	HC - RA	0.221541
Dorea	7592.16	2331.8	10423.6	2031.33	1303.04	1886.82	1931.73	1229.85	2278.62	1648.61	1331.11	1607.86	2138.58	1387.46	1882.11	0.0668665	0.106752	CD - UC	0.148992	CD - MS	0.0571029	CD - RA	0.0313929	CD - HC	0.169822	MS - UC	0.355183	RA - UC	0.236717	HC - UC	0.387186	MS - RA	0.350422	HC - MS	0.271529	HC - RA	0.196809
Eggerthella	504.627	242.489	764.552	234.536	111.502	529.138	408.456	222.098	548.787	573.876	118.998	1492.95	66.0795	16.4577	107.266	3.99705e-06	1.87713e-05	CD - UC	0.094926	CD - MS	0.386187	CD - RA	0.262283	CD - HC	8.38144e-06	MS - UC	0.143764	RA - UC	0.262111	HC - UC	0.00324498	MS - RA	0.306132	HC - MS	2.35692e-05	HC - RA	0.000131369
Erysipelotrichaceae_unclassified	36.05	3.46017	68.2161	19.7722	10.5469	40.679	79.0271	14.1168	252.459	27.1344	6.22407	57.9902	16.1906	5.79374	30.3402	0.0589537	0.0975416	CD - UC	0.351433	CD - MS	0.0433525	CD - RA	0.443039	CD - HC	0.463404	MS - UC	0.117985	RA - UC	0.401996	HC - UC	0.377575	MS - RA	0.0357582	HC - MS	0.0320297	HC - RA	0.43215
Faecalibacterium	975.95	61.7162	1803.16	5179.22	2602.16	7145.81	1981.89	523.331	3778.07	2421.67	882.068	3898.34	3673.58	2748.36	3775.04	5.52489e-10	1.00553e-08	CD - UC	1.28397e-08	CD - MS	0.0101016	CD - RA	0.000868375	CD - HC	1.8224e-08	MS - UC	0.00113832	RA - UC	0.00666192	HC - UC	0.429636	MS - RA	0.221958	HC - MS	0.00099923	HC - RA	0.00704446
Faecalicoccus	311.395	80.7445	598.343	285.105	31.6983	734.121	170.104	26.6424	270.858	565.503	40.5126	2544.92	8.01376	3.12385	18.0082	3.75859e-11	1.71016e-09	CD - UC	0.393402	CD - MS	0.452056	CD - RA	0.489913	CD - HC	3.02907e-09	MS - UC	0.487036	RA - UC	0.411151	HC - UC	1.31029e-07	MS - RA	0.446851	HC - MS	1.18454e-07	HC - RA	9.96617e-09
Firmicutes_unclassified	44.4463	7.91393	72.3251	86.9663	52.8608	136.311	336.164	141.957	474.413	173.706	87.0098	461.969	148.549	66.335	211.335	6.73494e-07	3.83049e-06	CD - UC	0.0298864	CD - MS	1.23076e-07	CD - RA	0.00129023	CD - HC	0.00026512	MS - UC	0.000984481	RA - UC	0.149165	HC - UC	0.0592008	MS - RA	0.0151432	HC - MS	0.040986	HC - RA	0.28413
Fusicatenibacter	3165	429.083	8794.93	1469.9	693.18	1698.54	596.277	263.81	868.95	1249.1	324.053	1935.45	1291.57	913.531	1380.94	0.00875882	0.0169586	CD - UC	0.211206	CD - MS	0.189539	CD - RA	0.468478	CD - HC	0.0404369	MS - UC	0.0369686	RA - UC	0.194057	HC - UC	0.197002	MS - RA	0.18478	HC - MS	0.00402063	HC - RA	0.0298827
Gemella	27.5191	13.981	42.377	14.6299	5.05494	25.2096	6.8008	3.16171	10.3959	20.4012	6.78222	36.5804	3.06625	1.45455	3.68604	1.74467e-08	1.98456e-07	CD - UC	0.00790345	CD - MS	2.11031e-05	CD - RA	0.0134875	CD - HC	7.04533e-09	MS - UC	0.047335	RA - UC	0.372126	HC - UC	0.00145189	MS - RA	0.0223314	HC - MS	0.0893774	HC - RA	0.000373498
Gemmiger	627.262	10.8701	3643.93	393.088	71.5114	804.891	1441.18	175.268	2722.46	576.517	281.757	972.13	1870.31	741.379	2685.25	1.60179e-09	2.42937e-08	CD - UC	0.0727037	CD - MS	0.000127382	CD - RA	0.00305037	CD - HC	8.27525e-10	MS - UC	0.0153782	RA - UC	0.102234	HC - UC	6.67068e-06	MS - RA	0.13649	HC - MS	0.0176693	HC - RA	0.000679622
Gordonibacter	54.9302	10.5665	81.1318	56.2426	34.8567	97.4887	115.703	80.2466	124.352	64.4409	40.5728	78.5572	104.496	66.7103	121.328	0.000455382	0.00111999	CD - UC	0.301538	CD - MS	0.00110726	CD - RA	0.119551	CD - HC	0.00371271	MS - UC	0.00429324	RA - UC	0.252486	HC - UC	0.0162183	MS - RA	0.0167765	HC - MS	0.243707	HC - RA	0.0753729
Intestinibacter	1137.04	177.362	2831.79	566.014	56.5053	1016.8	326.31	126.152	440.431	623.979	40.2166	2715.8	233.034	51.5371	418.206	0.0246118	0.0447935	CD - UC	0.144522	CD - MS	0.269625	CD - RA	0.0165478	CD - HC	0.0400297	MS - UC	0.288335	RA - UC	0.13048	HC - UC	0.291225	MS - RA	0.0571183	HC - MS	0.137804	HC - RA	0.260564
Intestinimonas	150.953	35.0349	195.609	132.941	69.7283	177.616	128.865	111.516	110.254	181.942	120.29	231.603	139.989	116.364	104.211	0.232404	0.311012	CD - UC	0.446717	CD - MS	0.303174	CD - RA	0.352425	CD - HC	0.235651	MS - UC	0.313481	RA - UC	0.165027	HC - UC	0.162501	MS - RA	0.328494	HC - MS	0.345227	HC - RA	0.486203
Lachnospira	4.19851	0	8.18548	14.9569	3.16565	28.6599	10.1246	1.19937	17.2119	30.493	3.06644	118.038	31.1934	9.0535	68.4155	5.68562e-05	0.000191626	CD - UC	0.018461	CD - MS	0.0509235	CD - RA	0.0173404	CD - HC	4.58105e-06	MS - UC	0.351343	RA - UC	0.49068	HC - UC	0.0157104	MS - RA	0.378853	HC - MS	0.00690694	HC - RA	0.0179597
Lachnospiraceae_Ruminococcus	1941.48	311.489	3645.98	1673.54	706.1	1955.31	2743.94	1725.81	3202.12	1575.94	552.957	3290.79	1296.6	874.725	1154.25	0.000815948	0.00185628	CD - UC	0.0706148	CD - MS	0.000232912	CD - RA	0.231175	CD - HC	0.0296245	MS - UC	0.0338848	RA - UC	0.214338	HC - UC	0.321934	MS - RA	0.00283785	HC - MS	0.051245	HC - RA	0.11961
Lachnospiraceae_unclassified	5816.74	1599.48	11126.9	1040.64	822.897	908.052	810.623	558.07	917.96	2806.92	675.781	9569.39	760.925	573.114	843.127	3.7279e-06	1.87713e-05	CD - UC	0.00907802	CD - MS	9.10507e-06	CD - RA	0.000859178	CD - HC	5.28717e-06	MS - UC	0.0454048	RA - UC	0.269125	HC - UC	0.0393608	MS - RA	0.125451	HC - MS	0.47545	HC - RA	0.116085
Lactobacillus	612.563	61.9249	1815.17	732.387	17.3418	2752.32	105.588	18.9689	248.641	1029.67	30.7329	4159.52	377.756	29.7226	1408.36	0.423021	0.485531	CD - UC	0.488428	CD - MS	0.420198	CD - RA	0.402568	CD - HC	0.384748	MS - UC	0.391869	RA - UC	0.302601	HC - UC	0.329871	MS - RA	0.365107	HC - MS	0.350545	HC - RA	0.436739
Lactococcus	187.944	41.0852	616.107	184.495	42.2794	364.691	117.408	67.7612	169.252	308.617	25.9259	839.863	114.488	35.4204	182.915	0.689508	0.713014	CD - UC	0.446313	CD - MS	0.406204	CD - RA	0.541152	CD - HC	0.480997	MS - UC	0.463779	RA - UC	0.583371	HC - UC	0.443475	MS - RA	1	HC - MS	0.633498	HC - RA	0.49231
Mogibacterium	8.53747	5.12881	13.0715	24.5493	4.91918	68.6387	32.924	7.25639	52.0569	203.048	8.28937	539.227	88.8277	30.399	228.174	0.0043463	0.00913719	CD - UC	0.219827	CD - MS	0.067069	CD - RA	0.0168966	CD - HC	0.00224705	MS - UC	0.20416	RA - UC	0.09394	HC - UC	0.0238885	MS - RA	0.282071	HC - MS	0.115265	HC - RA	0.220946
Oscillibacter	30.1492	2.53202	92.8586	32.5708	6.16331	111.454	36.648	7.90964	80.711	112.354	16.559	282.042	35.6095	11.6086	67.8431	0.00237688	0.00514991	CD - UC	0.0902514	CD - MS	0.0136629	CD - RA	0.00130086	CD - HC	0.00258875	MS - UC	0.288034	RA - UC	0.109993	HC - UC	0.0950767	MS - RA	0.287761	HC - MS	0.264959	HC - RA	0.485845
Romboutsia	442.881	83.834	906.735	3971.67	997.74	10006.9	1519.37	751.802	1638.43	1265.24	330.598	2698.39	3302.28	1078.18	9008.72	1.74274e-06	9.32876e-06	CD - UC	0.000117329	CD - MS	0.000128117	CD - RA	0.0329936	CD - HC	3.27739e-06	MS - UC	0.470494	RA - UC	0.0318227	HC - UC	0.254992	MS - RA	0.0316332	HC - MS	0.251644	HC - RA	0.00323152
Roseburia	7519.12	636.213	17870.2	3311.76	1206.82	5951.68	1744.54	437.386	3196.6	1970.15	252.886	4920.32	1603.83	966.185	1684.75	0.0354404	0.0608504	CD - UC	0.126915	CD - MS	0.436517	CD - RA	0.181966	CD - HC	0.151591	MS - UC	0.126029	RA - UC	0.0372248	HC - UC	0.401303	MS - RA	0.247758	HC - MS	0.137883	HC - RA	0.028466
Rothia	24.4873	7.22761	53.0412	9.68034	2.18399	17.3422	13.1618	1.9639	40.9778	35.9475	5.36324	101.913	3.62835	1.72265	7.63827	0.000315462	0.000869911	CD - UC	0.0328954	CD - MS	0.0314314	CD - RA	0.468663	CD - HC	0.00084718	MS - UC	0.463645	RA - UC	0.0276482	HC - UC	0.110648	MS - RA	0.0286805	HC - MS	0.115204	HC - RA	0.000587282
Ruminococcaceae_Ruminococcus	443.989	31.2185	1138.94	943.925	142.699	1456.21	1607.54	629.821	1988.69	1084.51	888.772	1144.53	1350.2	960.309	1481.92	1.24529e-05	5.15096e-05	CD - UC	0.0400362	CD - MS	8.93554e-05	CD - RA	0.000734455	CD - HC	1.72941e-05	MS - UC	0.0331222	RA - UC	0.103079	HC - UC	0.013425	MS - RA	0.257722	HC - MS	0.368288	HC - RA	0.166845
Ruminococcaceae_unclassified	415.866	93.4187	587.409	907.615	820.302	688.309	435.97	408.129	304.395	491.489	366.881	498.292	872.427	823.006	536.045	3.40336e-08	2.81551e-07	CD - UC	9.39254e-06	CD - MS	0.098441	CD - RA	0.0888034	CD - HC	9.7109e-07	MS - UC	0.00125977	RA - UC	0.00145208	HC - UC	0.387728	MS - RA	0.467998	HC - MS	0.000285065	HC - RA	0.000334788
Sporobacter	3.64037	0	9.96282	14.0351	1.0058	28.9398	10.4383	3.66414	15.1177	14.9219	3.45722	22.1051	33.8014	21.5171	43.3479	9.99087e-08	6.99361e-07	CD - UC	0.0253116	CD - MS	0.00143555	CD - RA	0.00186094	CD - HC	7.78931e-09	MS - UC	0.140411	RA - UC	0.176776	HC - UC	0.000361813	MS - RA	0.400803	HC - MS	0.00929572	HC - RA	0.00398446
Streptococcus	9823.83	2462.2	16010.1	3948.59	1078.06	7229.94	3834.18	1502.5	6758.11	8821.74	2860.54	16436.3	1139.38	675.439	1477.03	5.35233e-07	3.24708e-06	CD - UC	0.00626374	CD - MS	0.0187455	CD - RA	0.377535	CD - HC	2.34039e-06	MS - UC	0.301592	RA - UC	0.0104225	HC - UC	0.0285932	MS - RA	0.0315901	HC - MS	0.0085337	HC - RA	3.78927e-06
Subdoligranulum	275.872	17.5917	968.883	303.96	29.889	765.238	90.4687	42.1644	182.449	213.933	26.1984	584.601	194.97	133.333	212.788	0.00441798	0.00913719	CD - UC	0.143259	CD - MS	0.188067	CD - RA	0.325698	CD - HC	0.00160053	MS - UC	0.401612	RA - UC	0.280523	HC - UC	0.0506281	MS - RA	0.305366	HC - MS	0.035036	HC - RA	0.00667262
Terrisporobacter	1092.95	23.4088	3455.38	1031.91	52.013	2553.3	320.45	13.6409	1010.59	131.971	9.28918	416.699	122.058	20.1401	254.698	0.437044	0.491001	CD - UC	0.436265	CD - MS	0.477668	CD - RA	0.369212	CD - HC	0.418694	MS - UC	0.420184	RA - UC	0.340875	HC - UC	0.399	MS - RA	0.40005	HC - MS	0.448413	HC - RA	0.403464
Turicibacter	26.4831	3.16215	50.1635	357.134	86.8714	672.818	329.014	98.6608	497.936	194.99	19.0658	379.987	186.749	43.1177	406.262	1.48025e-07	9.62164e-07	CD - UC	2.26672e-06	CD - MS	2.06909e-07	CD - RA	0.00374719	CD - HC	0.000201067	MS - UC	0.285324	RA - UC	0.0326402	HC - UC	0.132419	MS - RA	0.00814611	HC - MS	0.0471968	HC - RA	0.216187

## Sheet: phylum gram neg and pos
	CD			UC			MS			RA			HC
Phylum	Mean	Median	SD	Mean	Median	SD	Mean	Median	SD	Mean	Median	SD	Mean	Median	SD	p	pFDR	comp1	padjust1	comp2	padjust2	comp3	padjust3	comp4	padjust4	comp5	padjust5	comp6	padjust6	comp7	padjust7	comp8	padjust8	comp9	padjust9	comp10	padjust10
Actinobacteria	15059.1	8252.31	16830.6	14950.3	13090.8	11125.7	14200.4	9316.89	13942	15936.3	11137.8	19171.9	13535.7	8523.76	14937.8	0.585235	0.585235	CD - HC	0.428527	CD - MS	0.437484	HC - MS	0.463819	CD - RA	0.452902	HC - RA	0.523591	MS - RA	0.465379	CD - UC	0.468283	HC - UC	0.627651	MS - UC	0.500019	RA - UC	0.458877
Bacteria_unclassified	24.1614	2.21434	79.2447	62.9131	3.92831	252.226	87.2185	11.1822	161.949	46.0789	4.09165	104.547	71.53	9.84615	114.123	0.0110636	0.0165953	CD - HC	0.00688312	CD - MS	0.0145851	HC - MS	0.371957	CD - RA	0.0817246	HC - RA	0.144379	MS - RA	0.203307	CD - UC	0.186126	HC - UC	0.075353	MS - UC	0.106876	RA - UC	0.277422
Bacteroidetes	282.823	103.205	454.897	275.635	115.724	336.178	387.869	115.083	905.176	642.955	103.634	2611.75	503.801	197.409	797.23	0.119536	0.143443	CD - HC	0.0924182	CD - MS	0.411358	HC - MS	0.133301	CD - RA	0.446868	HC - RA	0.059403	MS - RA	0.4139	CD - UC	0.470277	HC - UC	0.14156	MS - UC	0.484629	RA - UC	0.455879
Firmicutes	123001	107642	87517.6	63177	58662.4	29987.3	58884.2	53966.9	37459	73445.8	52515.6	55526.6	47813.9	49781.3	21973.3	7.6443e-07	2.29329e-06	CD - HC	9.98621e-08	CD - MS	6.91874e-05	HC - MS	0.154988	CD - RA	0.000898225	HC - RA	0.0312581	MS - RA	0.221188	CD - UC	0.00106734	HC - UC	0.0287042	MS - UC	0.248184	RA - UC	0.48946
Proteobacteria	11032.2	174.574	54062.8	162.003	26.9645	324.635	93.043	20.835	232.469	483.98	45.4817	1030.93	215.798	19.4524	871.944	8.55174e-08	5.13105e-07	CD - HC	3.68657e-07	CD - MS	3.61535e-06	HC - MS	0.358114	CD - RA	0.0357478	HC - RA	0.000853723	MS - RA	0.00373366	CD - UC	0.000598287	HC - UC	0.0710757	MS - UC	0.120456	RA - UC	0.0645708
Verrucomicrobia	2167.14	30.0438	5213.25	366.266	7.80438	747.855	1281.9	382.957	2125.62	1049.41	234.672	1946.22	815.897	65.526	1971.98	0.0108573	0.0165953	CD - HC	0.418598	CD - MS	0.150803	HC - MS	0.114037	CD - RA	0.121634	HC - RA	0.0925212	MS - RA	0.364339	CD - UC	0.106274	HC - UC	0.121169	MS - UC	0.0147371	RA - UC	0.00520673

## Sheet: phylum gram pos
	CD			UC			MS			RA			HC
Phylum	Mean	Median	SD	Mean	Median	SD	Mean	Median	SD	Mean	Median	SD	Mean	Median	SD	p	pFDR	comp1	padjust1	comp2	padjust2	comp3	padjust3	comp4	padjust4	comp5	padjust5	comp6	padjust6	comp7	padjust7	comp8	padjust8	comp9	padjust9	comp10	padjust10
Actinobacteria	15008	8472.71	16072.7	15073.3	12483.2	12000.6	13898.2	10557.6	13388.8	15702.6	11964.9	18750.1	13553.5	8511.93	14752.8	0.669604	0.669604	CD - HC	0.448624	CD - MS	0.432078	HC - MS	0.483772	CD - RA	0.482149	HC - RA	0.515673	MS - RA	0.442531	CD - UC	0.639896	HC - UC	0.79693	MS - UC	0.567353	RA - UC	0.544174
Firmicutes	122243	102531	86197.2	63823.1	58393.6	33588.7	57052.3	52200.9	37404.1	72267.1	52413.4	53702.4	47555	45389.7	20204.1	3.04469e-07	6.08938e-07	CD - HC	7.18029e-08	CD - MS	1.4036e-05	HC - MS	0.195008	CD - RA	0.000486031	HC - RA	0.0340518	MS - RA	0.186633	CD - UC	0.000912233	HC - UC	0.0334797	MS - UC	0.179158	RA - UC	0.443447

## Sheet: adiv gram pos and neg
	CD			UC			MS			RA			HC
Measure	Mean	Median	SD	Mean	Median	SD	Mean	Median	SD	Mean	Median	SD	Mean	Median	SD	p	pFDR	comp1	padjust1	comp2	padjust2	comp3	padjust3	comp4	padjust4	comp5	padjust5	comp6	padjust6	comp7	padjust7	comp8	padjust8	comp9	padjust9	comp10	padjust10
ace	441.334	446.383	156.726	553.565	492.971	249.516	590.36	580.541	224.567	647.755	598.759	361.456	648.259	625.769	221.077	0.000113928	0.000113928	CD - HC	3.57497e-05	CD - MS	0.00344199	HC - MS	0.146494	CD - RA	0.00162147	HC - RA	0.160126	MS - RA	0.407053	CD - UC	0.0631533	HC - UC	0.0145542	MS - UC	0.141919	RA - UC	0.116152
chao	354.422	330.593	130.54	457.252	427.958	163.297	498.645	463.794	156.398	526.62	494.053	251.776	549.207	523.2	156.475	2.3712e-07	2.964e-07	CD - HC	5.68249e-08	CD - MS	8.43492e-05	HC - MS	0.105422	CD - RA	6.69765e-05	HC - RA	0.0935827	MS - RA	0.435876	CD - UC	0.00683548	HC - UC	0.005341	MS - UC	0.110192	RA - UC	0.106706
shannon	2.45403	2.45025	0.569748	2.95554	2.95446	0.455198	3.01519	3.05194	0.471531	2.77992	2.93447	0.510323	3.23828	3.26472	0.452692	3.47714e-10	1.73857e-09	CD - HC	5.25354e-11	CD - MS	1.61175e-05	HC - MS	0.0269113	CD - RA	0.00598259	HC - RA	5.38036e-05	MS - RA	0.0333459	CD - UC	0.000231724	HC - UC	0.00407546	MS - UC	0.222504	RA - UC	0.139854
simpson	0.172348	0.140146	0.12757	0.100861	0.0894405	0.0561706	0.106746	0.090084	0.0688989	0.139711	0.102066	0.0833735	0.083183	0.064308	0.0793863	2.64134e-09	4.40224e-09	CD - HC	1.99256e-09	CD - MS	0.000341065	HC - MS	0.015223	CD - RA	0.0642787	HC - RA	5.09855e-06	MS - RA	0.0187742	CD - UC	0.000314995	HC - UC	0.0157535	MS - UC	0.47912	RA - UC	0.0188439

## Sheet: adiv gram pos
	CD			UC			MS			RA			HC
Measure	Mean	Median	SD	Mean	Median	SD	Mean	Median	SD	Mean	Median	SD	Mean	Median	SD	p	pFDR	comp1	padjust1	comp2	padjust2	comp3	padjust3	comp4	padjust4	comp5	padjust5	comp6	padjust6	comp7	padjust7	comp8	padjust8	comp9	padjust9	comp10	padjust10
ace	387.545	379.136	143.355	503.967	434.001	235.94	541.883	533.309	219.806	590.618	520.866	359.699	597.645	596.883	209.576	3.20678e-05	3.20678e-05	CD - HC	7.25625e-06	CD - MS	0.00122442	HC - MS	0.141252	CD - RA	0.00125926	HC - RA	0.153945	MS - RA	0.499176	CD - UC	0.0322793	HC - UC	0.0132082	MS - UC	0.12347	RA - UC	0.130238
chao	315.2	288.429	121.824	415.939	382.975	155.111	453.054	431.86	149.489	479.625	430.143	242.029	499.084	485.278	152.614	2.81111e-07	3.51388e-07	CD - HC	8.05839e-08	CD - MS	6.28692e-05	HC - MS	0.117623	CD - RA	5.80697e-05	HC - RA	0.112798	MS - RA	0.421937	CD - UC	0.0073744	HC - UC	0.00598811	MS - UC	0.10651	RA - UC	0.123689
shannon	2.38907	2.39051	0.592186	2.91607	2.93287	0.452069	2.96491	3.01101	0.466754	2.73792	2.89135	0.520262	3.1839	3.19111	0.438094	3.36991e-10	1.68495e-09	CD - HC	3.79002e-11	CD - MS	2.06985e-05	HC - MS	0.0209282	CD - RA	0.00412628	HC - RA	7.53074e-05	MS - RA	0.0492587	CD - UC	0.000154853	HC - UC	0.00486746	MS - UC	0.270237	RA - UC	0.144121
simpson	0.185431	0.146205	0.146815	0.102896	0.0900095	0.0569447	0.11143	0.0934185	0.0710988	0.145317	0.110952	0.0875855	0.0858433	0.071642	0.0793085	2.26312e-09	3.77187e-09	CD - HC	1.48901e-09	CD - MS	0.000283954	HC - MS	0.0150121	CD - RA	0.0489743	HC - RA	7.91794e-06	MS - RA	0.0243516	CD - UC	0.000172483	HC - UC	0.0183311	MS - UC	0.423402	RA - UC	0.0196768

## Sheet: beta div
Gram positive						Gram positie and Gram negative
	F-model	R2	Pr(>F)				F-model	R2	Pr(>F)
Disease	4.562	0.0876	0.001			Disease	4.6829	0.08946	0.001
Age	1.7874	0.01144	0.058			Age	1.9017	0.01211	0.04
Sex	2.9913	0.01915	0.004			Sex	3.0415	0.01937	0.001
Run	0.9429	0.02414	0.553			Run	1.0131	0.0258	0.401

## Sheet: external val
	CD			UC			nonIBD
Phylum	Mean	Median	SD	Mean	Median	SD	Mean	Median	SD	p	pFDR	comp1	padjust1	comp2	padjust2	comp3	padjust3
Actinobacteria	150.889	33.0753	442.619	142.378	34.0573	242.559	167.221	62.3025	386.635	0.214042	0.249716	CD - nonIBD	0.156088	CD - UC	0.423214	nonIBD - UC	0.146759
Bacteria_unclassified	0.821863	0	2.41271	0.20098	0	0.526992	0.953769	0	2.60905	0.472776	0.472776	CD - nonIBD	0.229479	CD - UC	0.460134	nonIBD - UC	0.445012
Bacteroidetes	5641.72	3732.12	7095.34	3966.58	2543.72	4279.1	7219.42	4237.53	8255.57	0.0580183	0.186236	CD - nonIBD	0.136705	CD - UC	0.135568	nonIBD - UC	0.0275208
Firmicutes	5538.79	4090.31	4352.73	5050.66	3851.55	3985.6	8576.78	6950.21	6297.88	0.00793238	0.0555267	CD - nonIBD	0.00809009	CD - UC	0.364624	nonIBD - UC	0.01044
Fusobacteria	0.460097	0	1.31194	0.134622	0	0.54411	0.333456	0	0.833255	0.199308	0.249716	CD - nonIBD	0.280713	CD - UC	0.168194	nonIBD - UC	0.111413
Proteobacteria	1854.84	719.218	3712.61	2422.55	904.564	3749.25	1625.06	427.66	3874.07	0.146544	0.249716	CD - nonIBD	0.135944	CD - UC	0.26772	nonIBD - UC	0.0929824
Verrucomicrobia	275.234	0.415973	800.204	132.854	1.7741	380.396	290.703	8.26446	657.701	0.0798155	0.186236	CD - nonIBD	0.0430122	CD - UC	0.277534	nonIBD - UC	0.120594
	CD			UC			nonIBD
Phylum	Mean	Median	SD	Mean	Median	SD	Mean	Median	SD	p	pFDR	comp1	padjust1	comp2	padjust2	comp3	padjust3
Acinetobacter	2.59008	0.954198	6.03228	4.85916	1.56904	8.5334	5.11406	0.849618	23.3129	0.561878	0.642147	CD - nonIBD	0.467029	CD - UC	0.490707	nonIBD - UC	0.263121
Actinomyces	8.64355	1.2987	18.9111	6.25469	0	13.2153	15.3498	2.86738	58.71	0.190929	0.323973	CD - nonIBD	0.171518	CD - UC	0.266495	nonIBD - UC	0.120726
Actinomycetales_unclassified	2.30807	0	8.38605	13.0529	0	63.834	0.283408	0	1.18876	0.197196	0.324798	CD - nonIBD	0.107986	CD - UC	0.257284	nonIBD - UC	0.249318
Akkermansia	275.234	0.415973	800.204	132.854	1.7741	380.396	290.703	8.26446	657.701	0.0798155	0.176888	CD - nonIBD	0.0430122	CD - UC	0.277534	nonIBD - UC	0.120594
Alistipes	169.288	64.6766	305.203	137.71	2.69906	295.91	250.821	95	395.924	0.0163176	0.0574379	CD - nonIBD	0.0754582	CD - UC	0.101194	nonIBD - UC	0.00637578
Anaerostipes	81.468	41.1746	130.99	137.44	40.8618	277.982	489.132	97.4903	1089.54	0.00617643	0.0304605	CD - nonIBD	0.00902903	CD - UC	0.455624	nonIBD - UC	0.0062494
Anoxybacillus	1.47369	0	4.50779	0.163605	0	0.612964	0.304832	0	1.12626	0.056754	0.166478	CD - nonIBD	0.0418798	CD - UC	0.0437515	nonIBD - UC	0.312378
Bacteria_unclassified	0.821863	0	2.41271	0.20098	0	0.526992	0.953769	0	2.60905	0.472776	0.569922	CD - nonIBD	0.229479	CD - UC	0.460134	nonIBD - UC	0.445012
Bacteroides	4963.07	2629.44	6984.72	3594.56	2518.21	4347.8	6399.46	3576.24	8092.37	0.0688129	0.176888	CD - nonIBD	0.163741	CD - UC	0.128764	nonIBD - UC	0.0324405
Barnesiella	29.669	0	99.8437	0.919885	0	2.87681	35.9641	0	81.6498	0.0414373	0.135471	CD - nonIBD	0.457715	CD - UC	0.0228663	nonIBD - UC	0.0300662
Bifidobacterium	86.4003	1.55099	364.281	98.2883	0	229.863	125.468	34.1959	373.235	0.000305215	0.00446293	CD - nonIBD	0.000368968	CD - UC	0.383305	nonIBD - UC	0.0016444
Bilophila	84.1572	36.2595	127.962	18.0431	0	40.0734	72.3112	54.6318	80.0177	0.000328309	0.00446293	CD - nonIBD	0.215259	CD - UC	0.00159151	nonIBD - UC	0.000151538
Blautia	204.128	134.005	201.738	209.094	150.628	219.136	411.536	225.818	590.157	0.0562347	0.166478	CD - nonIBD	0.052422	CD - UC	0.498727	nonIBD - UC	0.0398081
Burkholderia	0.803002	0	2.49746	0.375734	0	0.985221	0.0917553	0	0.247614	0.158072	0.283884	CD - nonIBD	0.0834169	CD - UC	0.219486	nonIBD - UC	0.252187
Butyricicoccus	9.96235	5.53506	13.4768	9.57112	1.82149	15.1893	15.2977	11.3254	14.3129	0.0134383	0.0492739	CD - nonIBD	0.0195557	CD - UC	0.268042	nonIBD - UC	0.0109971
Butyricimonas	0.363126	0	1.05382	0.602521	0	2.99657	0.66868	0	2.36286	0.396623	0.516558	CD - nonIBD	0.471497	CD - UC	0.184924	nonIBD - UC	0.312129
Cloacibacterium	1.18481	0	5.37022	57.4618	0	280.51	14.4661	0	94.5546	0.970475	0.970475	CD - nonIBD	0.455162	CD - UC	1	nonIBD - UC	0.661421
Clostridia_unclassified	2.82053	0	8.2161	6.0462	0	16.0555	10.0662	0	19.8996	0.0747494	0.176888	CD - nonIBD	0.0407758	CD - UC	0.284944	nonIBD - UC	0.111497
Clostridiales_unclassified	59.0974	28.7022	87.2011	46.0599	10.3604	70.0755	123.997	68.3333	151.811	0.00430463	0.0252538	CD - nonIBD	0.0246179	CD - UC	0.116677	nonIBD - UC	0.00214923
Clostridium_III	0.139929	0	0.546113	0.0800435	0	0.431048	0.656579	0	1.60147	0.0544424	0.166478	CD - nonIBD	0.0498423	CD - UC	0.309105	nonIBD - UC	0.0417764
Clostridium_IV	71.2608	46.7532	91.1055	61.3366	18.5443	89.5295	63.4899	31.2236	144.923	0.311894	0.456848	CD - nonIBD	0.292148	CD - UC	0.193222	nonIBD - UC	0.219653
Clostridium_sensu_stricto	6.53387	0	15.8227	20.1655	0	56.786	450.798	0.688231	2416.84	0.316678	0.456848	CD - nonIBD	0.195542	CD - UC	0.264777	nonIBD - UC	0.343388
Clostridium_XlVa	882.111	182.825	1485.83	446.617	250	642.356	491.636	174.347	882.343	0.795399	0.833275	CD - nonIBD	0.776208	CD - UC	0.445853	nonIBD - UC	0.487123
Clostridium_XlVb	21.8083	0	50.384	127.107	0	297.963	31.4954	0	91.0834	0.079847	0.176888	CD - nonIBD	0.202193	CD - UC	0.0383584	nonIBD - UC	0.0939733
Clostridium_XVIII	0.16506	0	0.414959	3.23308	0	11.8902	1.70105	0	3.45924	0.00733306	0.0322655	CD - nonIBD	0.00593962	CD - UC	0.0103278	nonIBD - UC	0.455874
Collinsella	45.27	5.81621	94.908	10.3538	0	37.9588	25.0794	5.50964	60.1939	0.0117611	0.0469849	CD - nonIBD	0.332309	CD - UC	0.00771923	nonIBD - UC	0.00978394
Comamonadaceae_unclassified	0.164804	0	0.557458	0.317847	0	1.63411	0.3449	0	1.08549	0.499301	0.593764	CD - nonIBD	0.332783	CD - UC	0.336979	nonIBD - UC	0.38336
Coprobacter	11.5557	0	31.5063	0.0360698	0	0.194242	0.516176	0	2.2291	0.0837282	0.177006	CD - nonIBD	0.166128	CD - UC	0.0396717	nonIBD - UC	0.122554
Coprococcus	29.6746	2.95276	45.5074	77.7013	0	173.863	87.7187	61.8436	86.5739	0.00146828	0.0117462	CD - nonIBD	0.00298416	CD - UC	0.435396	nonIBD - UC	0.00197207
Cupriavidus	0.26133	0	0.891646	0.0702263	0	0.263796	0.212713	0	0.902284	0.51978	0.60185	CD - nonIBD	0.477828	CD - UC	0.454351	nonIBD - UC	0.234462
Desulfovibrio	40.4328	0	92.4561	1.39671	0	5.06269	12.7228	0	47.5464	0.08448	0.177006	CD - nonIBD	0.161535	CD - UC	0.0402828	nonIBD - UC	0.126905
Dialister	3.29519	0	5.67349	0.599576	0	2.35187	2.82577	0.231642	6.36179	0.000742982	0.00653824	CD - nonIBD	0.353323	CD - UC	0.00070376	nonIBD - UC	0.000847798
Dorea	206.784	98.0616	434.796	203.378	75.5287	238.459	272.849	143.957	345.499	0.253296	0.405274	CD - nonIBD	0.162867	CD - UC	0.343428	nonIBD - UC	0.217159
Eggerthella	0.127043	0	0.41147	1.08847	0	4.73922	0.28271	0	0.689419	0.377303	0.51081	CD - nonIBD	0.307469	CD - UC	0.463548	nonIBD - UC	0.213373
Eikenella	0.0244666	0	0.152794	0	0	0	2.0539	0	8.21222	0.000202549	0.00445607	CD - nonIBD	0.000397469	CD - UC	0.378968	nonIBD - UC	0.000695557
Eisenbergiella	66.7613	0.335458	240.778	31.7803	0	114.194	8.76251	1.67598	20.8171	0.113015	0.216202	CD - nonIBD	0.469827	CD - UC	0.0542757	nonIBD - UC	0.0823392
Enterobacteriaceae_unclassified	10.9064	0.387747	26.0033	1159.84	1.05485	3320.39	2.64388	0.688231	6.26665	0.155437	0.283884	CD - nonIBD	0.321034	CD - UC	0.0928339	nonIBD - UC	0.101086
Enterococcus	1.21062	0	6.61453	8.43283	0	37.255	1.35392	0	3.86146	0.384125	0.512167	CD - nonIBD	0.259736	CD - UC	0.330255	nonIBD - UC	0.318139
Escherichia/Shigella	666.874	99.631	1673	577.735	98.9989	973.999	1131.22	20.6259	3749.81	0.267988	0.421124	CD - nonIBD	0.17139	CD - UC	0.351964	nonIBD - UC	0.201342
Faecalibacterium	1838.07	730.315	4040.49	1543.53	743.169	2029.07	2597.92	1535.49	2566.77	0.0114451	0.0469849	CD - nonIBD	0.0103598	CD - UC	0.434393	nonIBD - UC	0.0155961
Faecalicoccus	0.149221	0	0.361332	0.148469	0	0.595753	0.142786	0	0.40994	0.626941	0.689635	CD - nonIBD	0.396947	CD - UC	0.519237	nonIBD - UC	0.349032
Firmicutes_unclassified	5.30931	0	13.6296	0.757385	0	2.94381	11.868	0	29.8015	0.0415649	0.135471	CD - nonIBD	0.101438	CD - UC	0.144285	nonIBD - UC	0.0179965
Flavonifractor	184.206	151.653	213.625	46.6618	3.71471	93.1687	60.3798	20.6403	119.983	1.85676e-05	0.000816972	CD - nonIBD	0.000470227	CD - UC	1.44517e-05	nonIBD - UC	0.0785497
Fusicatenibacter	96.418	64.0394	118.503	71.4703	14.8588	180.634	136.466	88.5023	169.682	0.000639174	0.0062497	CD - nonIBD	0.108189	CD - UC	0.00702728	nonIBD - UC	0.000207441
Fusobacterium	0.460097	0	1.31194	0.134622	0	0.54411	0.333456	0	0.833255	0.199308	0.324798	CD - nonIBD	0.280713	CD - UC	0.168194	nonIBD - UC	0.111413
Gemella	5.17957	0	10.3109	9.24409	0	33.929	15.6394	0.463285	66.877	0.423938	0.534607	CD - nonIBD	0.220471	CD - UC	0.42576	nonIBD - UC	0.370954
Gemmiger	21.8631	0.819001	35.2258	79.8645	0	268.611	104.212	68.408	118.271	7.3432e-05	0.00215401	CD - nonIBD	0.000186671	CD - UC	0.370369	nonIBD - UC	0.000315345
Granulicatella	15.4145	0	62.6386	5.29835	0	12.4102	21.5421	0.458085	109.734	0.664436	0.713053	CD - nonIBD	0.439946	CD - UC	0.353954	nonIBD - UC	0.563925
Haemophilus	200.048	13.923	480.711	342.99	7.57576	1022.64	79.3759	21.9735	162.231	0.428334	0.534607	CD - nonIBD	0.300793	CD - UC	0.343917	nonIBD - UC	0.334414
Holdemanella	11.1909	0	42.5316	0.0800435	0	0.431048	4.15722	0	10.6421	0.191439	0.323973	CD - nonIBD	0.305604	CD - UC	0.147655	nonIBD - UC	0.108769
Hungatella	2.50041	0	6.06294	23.3962	0	57.0539	8.77649	0	34.8071	0.28259	0.436279	CD - nonIBD	0.16782	CD - UC	0.338481	nonIBD - UC	0.246674
Hydrotalea	0.254688	0	0.800906	0.838885	0	2.9826	0.167473	0	0.443227	0.349491	0.488178	CD - nonIBD	0.448787	CD - UC	0.170547	nonIBD - UC	0.260168
Intestinibacter	0.259932	0	0.821216	0.0694295	0	0.216767	0.352525	0	0.865274	0.152057	0.283884	CD - nonIBD	0.0793777	CD - UC	0.432642	nonIBD - UC	0.145232
Intestinimonas	5.00643	0	8.79014	6.22828	0	11.5616	5.38342	1.13895	9.13345	0.874853	0.893812	CD - nonIBD	0.945583	CD - UC	0.474625	nonIBD - UC	0.529888
Lachnospira	28.1104	2.46305	50.9415	20.6335	0	46.0457	34.6445	18.638	56.0283	0.0758629	0.176888	CD - nonIBD	0.16669	CD - UC	0.135921	nonIBD - UC	0.0364041
Lachnospiraceae_unclassified	507.636	326.966	510.031	720.348	371.402	929.051	1418.54	738.326	1993.3	0.000533752	0.00587127	CD - nonIBD	0.000396477	CD - UC	0.281892	nonIBD - UC	0.00437314
Mannheimia	1.78192	0	7.34382	0.0160087	0	0.0862095	1.58675	0	6.03264	0.112702	0.216202	CD - nonIBD	0.392135	CD - UC	0.076695	nonIBD - UC	0.0592126
Megasphaera	2.67398	0	9.82941	0.516967	0	1.48988	13.2555	0	71.7015	0.660483	0.713053	CD - nonIBD	0.3373	CD - UC	0.466099	nonIBD - UC	0.651284
Neisseria	2.73611	0	10.2992	9.11907	0	47.527	4.50236	0	14.8094	0.576435	0.650337	CD - nonIBD	0.319513	CD - UC	0.441258	nonIBD - UC	0.387142
Odoribacter	0.342692	0	1.48054	0	0	0	0.314961	0	0.583759	0.00169817	0.0124533	CD - nonIBD	0.0445912	CD - UC	0.0388758	nonIBD - UC	0.000582421
Oribacterium	2.62395	0	13.73	1.5963	0	6.49192	2.51424	0	8.30343	0.307691	0.456848	CD - nonIBD	0.255376	CD - UC	0.273704	nonIBD - UC	0.202279
Oscillibacter	39.2341	33.3185	37.4202	38.7693	0	56.2333	92.4456	61.7761	91.8293	0.00208758	0.0141313	CD - nonIBD	0.0133313	CD - UC	0.126115	nonIBD - UC	0.00118356
Parabacteroides	289.887	203.623	332.019	91.6499	11.8397	147.313	341.676	137.151	515.593	0.00307864	0.0193515	CD - nonIBD	0.266485	CD - UC	0.00182665	nonIBD - UC	0.00436229
Paraprevotella	2.00056	0	6.15648	0.201348	0	0.87006	0.89881	0	3.50914	0.883655	0.893812	CD - nonIBD	0.476575	CD - UC	0.96623	nonIBD - UC	0.504965
Parasutterella	93.1387	0	199.823	104.985	1.17925	206.928	63.9899	2.22717	120.622	0.365306	0.502296	CD - nonIBD	0.263784	CD - UC	0.230275	nonIBD - UC	0.423943
Pasteurellaceae_unclassified	6.49638	0	19.5188	34.2875	0	104.608	4.68595	0	18.8499	0.290038	0.440057	CD - nonIBD	0.377969	CD - UC	0.170806	nonIBD - UC	0.189922
Phascolarctobacterium	0.693609	0	2.74245	0.29815	0	0.917081	0.339731	0	1.04654	0.821671	0.850672	CD - nonIBD	0.502224	CD - UC	0.420995	nonIBD - UC	0.825508
Prevotella	174.106	0.415973	793.183	82.5914	0	301.976	174.464	0.515996	433.183	0.437406	0.534607	CD - nonIBD	0.329386	CD - UC	0.297154	nonIBD - UC	0.311972
Propionibacterium	6.74496	0	23.9168	13.3034	0	46.8871	0.376908	0	1.71826	0.189708	0.323973	CD - nonIBD	0.102521	CD - UC	0.270936	nonIBD - UC	0.231328
Proteobacteria_unclassified	33.1314	0	96.1028	0	0	0	11.3869	0	36.0748	0.0598926	0.170018	CD - nonIBD	0.329812	CD - UC	0.0358682	nonIBD - UC	0.0410501
Proteus	19.819	0	106.925	0.604224	0	1.43728	4.78929	0	20.3653	0.697046	0.739036	CD - nonIBD	0.639299	CD - UC	0.452714	nonIBD - UC	0.407036
Pseudoflavonifractor	4.18814	0	9.25939	14.0106	0	39.1656	33.6017	1.68492	167.069	0.0804037	0.176888	CD - nonIBD	0.0390186	CD - UC	0.210087	nonIBD - UC	0.168256
Pseudomonas	48.7321	6.67656	143.006	154.436	20.2622	434.071	8.74712	3.32542	17.6003	0.071336	0.176888	CD - nonIBD	0.0749642	CD - UC	0.266636	nonIBD - UC	0.0469869
Roseburia	456.205	268.39	676.776	167.882	95.5189	217.57	514.726	449.052	434.568	0.000355006	0.00446293	CD - nonIBD	0.100398	CD - UC	0.00513333	nonIBD - UC	0.000112436
Rothia	1.39539	0	4.82138	0.0360698	0	0.194242	0.381145	0	1.16913	0.0939152	0.192199	CD - nonIBD	0.148414	CD - UC	0.179187	nonIBD - UC	0.0448782
Ruminococcaceae_unclassified	121.556	71.5649	186.943	90.4064	10.6446	134.764	183.194	131.403	189.952	0.00672246	0.0311356	CD - nonIBD	0.0657361	CD - UC	0.0639951	nonIBD - UC	0.00256528
Ruminococcus	25.0859	0.894454	44.557	38.1522	0	103.765	60.8248	32.6473	79.8776	0.00462429	0.0254336	CD - nonIBD	0.0178862	CD - UC	0.156891	nonIBD - UC	0.00277621
Ruminococcus2	324.379	130.435	398.628	719.716	208.159	1293.69	707.271	225.09	1095.84	0.340628	0.483472	CD - nonIBD	0.252521	CD - UC	0.202473	nonIBD - UC	0.448411
Sporobacter	1.07403	0	3.67669	5.80469	0	15.1831	7.81071	1.43369	13.0838	1.2372e-05	0.000816972	CD - nonIBD	8.20929e-06	CD - UC	0.170886	nonIBD - UC	0.00103977
Staphylococcus	166.263	5.95238	977.863	33.9522	4.03226	90.6287	7.61898	4.08401	11.3324	0.612068	0.681797	CD - nonIBD	0.585147	CD - UC	0.299021	nonIBD - UC	0.468347
Stenotrophomonas	0.702109	0	1.79907	1.40567	0	5.77617	0.926995	0.274876	2.9104	0.434356	0.534607	CD - nonIBD	0.263518	CD - UC	0.367004	nonIBD - UC	0.341658
Streptococcus	0.956728	0	1.41359	0.61586	0	1.24471	1.54335	0	5.91842	0.519252	0.60185	CD - nonIBD	0.361346	CD - UC	0.390431	nonIBD - UC	0.30358
Subdoligranulum	23.2755	5.81621	37.8555	20.1211	0	49.6693	63.8823	10.5116	163.224	0.0122801	0.0469849	CD - nonIBD	0.0586757	CD - UC	0.104733	nonIBD - UC	0.00541741
Sutterella	638.407	0	2149.56	10.6272	0	38.588	216.451	0.716846	744.116	0.00623055	0.0304605	CD - nonIBD	0.456947	CD - UC	0.00657062	nonIBD - UC	0.00344036
Tepidimonas	3.58033	0	7.98896	1.34798	0	3.71395	1.67651	0	3.38545	0.399159	0.516558	CD - nonIBD	0.438327	CD - UC	0.313241	nonIBD - UC	0.187136
Turicibacter	0.021332	0	0.133218	1.75881	0	5.74867	2.11275	0	8.58528	0.0674115	0.176888	CD - nonIBD	0.0500072	CD - UC	0.0499539	nonIBD - UC	0.473593
Veillonella	0.558249	0	1.10883	0.519462	0	1.1765	1.99259	0.583431	6.17091	0.0632378	0.173904	CD - nonIBD	0.0621141	CD - UC	0.2866	nonIBD - UC	0.0445937
Yersinia	0.0512793	0	0.208482	0.0965486	0	0.322258	0.225628	0	0.475445	0.109348	0.216202	CD - nonIBD	0.0687013	CD - UC	0.354342	nonIBD - UC	0.110253
